# Supplementary material for: Rational design of a microbial consortium of mucosal sugar utilizers reduces Clostridiodes difficile colonization
Source: Nat Commun. 2020 Oct 9;11:5104. doi: 10.1038/s41467-020-18928-1 (PMC7547075; doi:10.1038/s41467-020-18928-1)
Supplement: Supplementary file 4 — Supplementary Data 1 [file 41467_2020_18928_MOESM4_ESM.xlsx]

## Sheet: MAGS_info
Supplementary Data 1. CheckM stats (Completeness, Contamination; Strain heterogeneity, genome size) and Taxonomic classification of MAGs obtained by direct shoutgun sequencing from initial microcosms.
MAG_ID	completeness levela	completenessa	contaminationa	strain heterogeneitya	Genome size (bp)a	GTDB Classificationb
RACS_MAGS
Muribaculaceae bacterium RACS_001	near	93.54	0	0	2182350	d__Bacteria;p__Bacteroidota;c__Bacteroidia;o__Bacteroidales;f__Muribaculaceae;g__UBA7173;s__
Muribaculum sp. RACS_002	substantial	71.19	1.13	33.33	2018690	d__Bacteria;p__Bacteroidota;c__Bacteroidia;o__Bacteroidales;f__Muribaculaceae;g__Muribaculum;s__
Muribaculaceae bacterium RACS_003	substantial	74.03	0.63	33.33	2733128	d__Bacteria;p__Bacteroidota;c__Bacteroidia;o__Bacteroidales;f__Muribaculaceae;g__CAG-485;s__
Bacteroidales bacterium RACS_004	near	95.86	0.48	0	2263427	d__Bacteria;p__Bacteroidota;c__Bacteroidia;o__Bacteroidales;f__UBA932;g__RC9;s__
Burkholderiaceae bacterium RACS_005	near	95.28	0	0	2547966	d__Bacteria;p__Proteobacteria;c__Gammaproteobacteria;o__Betaproteobacteriales;f__Burkholderiaceae;g__;s__
Alistipes sp. RACS_006	near	93.81	0.51	50	1781136	d__Bacteria;p__Bacteroidota;c__Bacteroidia;o__Bacteroidales;f__Rikenellaceae;g__Alistipes;s__
Lachnospiraceae bacterium RACS_007	near	96.13	1.72	0	3253709	d__Bacteria;p__Firmicutes_A;c__Clostridia;o__Lachnospirales;f__Lachnospiraceae;g__;s__
Muribaculaceae bacterium RACS_008	substantial	71.05	0.38	100	1821370	d__Bacteria;p__Bacteroidota;c__Bacteroidia;o__Bacteroidales;f__Muribaculaceae;g__CAG-1031;s__
Muribaculaceae bacterium RACS_009	near	94.84	0	0	2131944	d__Bacteria;p__Bacteroidota;c__Bacteroidia;o__Bacteroidales;f__Muribaculaceae;g__CAG-873;s__
Lachnospiraceae bacterium RACS_010	substantial	84.88	0	0	2373079	d__Bacteria;p__Firmicutes_A;c__Clostridia;o__Lachnospirales;f__Lachnospiraceae;g__;s__
Muribaculaceae bacterium RACS_011	substantial	87.47	3.21	0	2188461	d__Bacteria;p__Bacteroidota;c__Bacteroidia;o__Bacteroidales;f__Muribaculaceae;g__UBA7173;s__
Muribaculaceae bacterium RACS_012	substantial	89.62	3.4	8.33	2068207	d__Bacteria;p__Bacteroidota;c__Bacteroidia;o__Bacteroidales;f__Muribaculaceae;g__CAG-873;s__
Muribaculaceae bacterium RACS_013	substantial	73.45	0	0	1597234	d__Bacteria;p__Bacteroidota;c__Bacteroidia;o__Bacteroidales;f__Muribaculaceae;g__;s__
Muribaculaceae bacterium RACS_014	substantial	76.72	0.86	0	2409618	d__Bacteria;p__Bacteroidota;c__Bacteroidia;o__Bacteroidales;f__Muribaculaceae;g__CAG-1031;s__
Muribaculaceae bacterium RACS_015	substantial	78.87	0	0	2024479	d__Bacteria;p__Bacteroidota;c__Bacteroidia;o__Bacteroidales;f__Muribaculaceae;g__CAG-873;s__
Muribaculaceae bacterium RACS_016	substantial	70.31	0.94	0	1591505	d__Bacteria;p__Bacteroidota;c__Bacteroidia;o__Bacteroidales;f__Muribaculaceae;g__CAG-1031;s__
Muribaculaceae bacterium RACS_017	substantial	87.55	0.75	0	2099162	d__Bacteria;p__Bacteroidota;c__Bacteroidia;o__Bacteroidales;f__Muribaculaceae;g__CAG-485;s__
Muribaculaceae bacterium RACS_018	near	95.21	2.64	85.71	2426887	d__Bacteria;p__Bacteroidota;c__Bacteroidia;o__Bacteroidales;f__Muribaculaceae;g__UBA7173;s__
Muribaculaceae bacterium RACS_019	substantial	80.94	1.89	0	2194111	d__Bacteria;p__Bacteroidota;c__Bacteroidia;o__Bacteroidales;f__Muribaculaceae;g__UBA7173;s__
Mailhella sp. RACS_020	substantial	83.8	0.79	0	1682205	d__Bacteria;p__Desulfobacterota;c__Desulfovibrionia;o__Desulfovibrionales;f__Desulfovibrionaceae;g__Mailhella;s__
Bacteroides sp. RACS_021	substantial	84.01	4.52	76.47	3240361	d__Bacteria;p__Bacteroidota;c__Bacteroidia;o__Bacteroidales;f__Bacteroidaceae;g__Bacteroides;s__
Muribaculaceae bacterium RACS_022	substantial	88.3	1.32	0	1804419	d__Bacteria;p__Bacteroidota;c__Bacteroidia;o__Bacteroidales;f__Muribaculaceae;g__UBA3263;s__
Odoribacter sp. RACS_023	moderate	51.72	1.72	0	1735206	d__Bacteria;p__Bacteroidota;c__Bacteroidia;o__Bacteroidales;f__Marinifilaceae;g__Odoribacter;s__
Muribaculaceae bacterium RACS_024	substantial	82.43	3.33	22.22	2020331	d__Bacteria;p__Bacteroidota;c__Bacteroidia;o__Bacteroidales;f__Muribaculaceae;g__CAG-873;s__
Muribaculaceae bacterium RACS_025	substantial	73.81	0.75	0	1799178	d__Bacteria;p__Bacteroidota;c__Bacteroidia;o__Bacteroidales;f__Muribaculaceae;g__UBA7173;s__
Alistipes sp. RACS_026	moderate	56.43	0.48	0	1204447	d__Bacteria;p__Bacteroidota;c__Bacteroidia;o__Bacteroidales;f__Rikenellaceae;g__Alistipes;s__
Angelakisella sp. RACS_027	moderate	65.8	0	0	1728805	d__Bacteria;p__Firmicutes_A;c__Clostridia;o__Oscillospirales;f__Ruminococcaceae;g__Angelakisella;s__
Desulfovibrio sp. RACS_028	substantial	80.04	0	0	2110894	d__Bacteria;p__Desulfobacterota;c__Desulfovibrionia;o__Desulfovibrionales;f__Desulfovibrionaceae;g__Desulfovibrio;s__
Candidatus Saccharibacteria bacterium RACS_029	substantial	73.92	0	0	692579	d__Bacteria;p__Patescibacteria;c__Saccharimonadia;o__Saccharimonadales;f__Candidatus Saccharibacteria;g__;s__
Muribaculaceae bacterium RACS_030	moderate	50.63	0	0	1033189	d__Bacteria;p__Bacteroidota;c__Bacteroidia;o__Bacteroidales;f__Muribaculaceae;g__CAG-873;s__
Muribaculaceae bacterium RACS_031	moderate	50.94	0.38	0	1762210	d__Bacteria;p__Bacteroidota;c__Bacteroidia;o__Bacteroidales;f__Muribaculaceae;g__CAG-1031;s__
Alphaproteobacteria bacterium RACS_032	substantial	83.52	0	0	824636	d__Bacteria;p__Proteobacteria;c__Alphaproteobacteria;o__RF32;f__Rs-D84;g__Rs-D84;s__
Prevotella sp. RACS_033	moderate	59.48	0	0	1898711	d__Bacteria;p__Bacteroidota;c__Bacteroidia;o__Bacteroidales;f__Bacteroidaceae;g__Prevotella;s__
Clostridia bacterium RACS_034	moderate	52.56	0.71	0	829992	d__Bacteria;p__Firmicutes_A;c__Clostridia;o__4C28d-15;f__CAG-727;g__;s__
Parabacteroides sp. RACS_035	moderate	51.88	8.62	20	4302900	d__Bacteria;p__Bacteroidota;c__Bacteroidia;o__Bacteroidales;f__Tannerellaceae;g__Parabacteroides;s__
Muribaculaceae bacterium RACS_036	moderate	58.62	0	0	1578478	d__Bacteria;p__Bacteroidota;c__Bacteroidia;o__Bacteroidales;f__Muribaculaceae;g__CAG-1031;s__
Bacteroidaceae bacterium RACS_037	moderate	50.5	0	0	1346041	d__Bacteria;p__Bacteroidota;c__Bacteroidia;o__Bacteroidales;f__Bacteroidaceae;g__;s__
Ruthenibacterium sp. RACS_038	moderate	63.49	0	0	1817570	d__Bacteria;p__Firmicutes_A;c__Clostridia;o__Oscillospirales;f__Ruminococcaceae;g__Ruthenibacterium;s__
Lactobacillus sp. RACS_039	moderate	68.89	0.64	20	1217173	d__Bacteria;p__Firmicutes;c__Bacilli;o__Lactobacillales;f__Lactobacillaceae;g__Lactobacillus;s__
Muribaculaceae bacterium RACS_040	substantial	70.16	5.41	17.65	3364653	d__Bacteria;p__Bacteroidota;c__Bacteroidia;o__Bacteroidales;f__Muribaculaceae;g__CAG-485;s__
Lachnospiraceae bacterium RACS_041	moderate	54.42	6.37	36.36	3645567	d__Bacteria;p__Firmicutes_A;c__Clostridia;o__Lachnospirales;f__Lachnospiraceae;g__UBA2882;s__
Clostridia bacterium RACS_042	moderate	52.88	4.57	0	1032889	d__Bacteria;p__Firmicutes_A;c__Clostridia;o__4C28d-15;f__CAG-727;g__;s__
Odoribacter sp. RACS_043	moderate	67.03	1.08	100	1727825	d__Bacteria;p__Bacteroidota;c__Bacteroidia;o__Bacteroidales;f__Marinifilaceae;g__Odoribacter;s__
Akkermansia sp. RACS_044	substantial	89.14	0	0	2371641	d__Bacteria;p__Verrucomicrobiota;c__Verrucomicrobiae;o__Verrucomicrobiales;f__Akkermansiaceae;g__Akkermansia;s__
Clostridia bacterium RACS_045	substantial	80.43	0.22	0	1493885	d__Bacteria;p__Firmicutes_A;c__Clostridia;o__4C28d-15;f__;g__;s__
Dorea sp. RACS_046	moderate	55.2	0.78	0	1176657	d__Bacteria;p__Firmicutes_A;c__Clostridia;o__Lachnospirales;f__Lachnospiraceae;g__Dorea;s__
Clostridia bacterium RACS_047	near	92.34	0.27	0	1889734	d__Bacteria;p__Firmicutes_A;c__Clostridia;o__4C28d-15;f__CAG-552;g__;s__
Candidatus Saccharibacteria bacterium RACS_048	moderate	63.14	0.93	0	884000	d__Bacteria;p__Patescibacteria;c__Saccharimonadia;o__Saccharimonadales;f__Candidatus Saccharibacteria;g__;s__
Flavobacteriales bacterium RACS_049	moderate	69.72	0	0	1370108	d__Bacteria;p__Bacteroidota;c__Bacteroidia;o__Flavobacteriales;f__;g__;s__
Clostridia bacterium RACS_050	substantial	82.38	0.03	0	1208057	d__Bacteria;p__Firmicutes_A;c__Clostridia;o__4C28d-15;f__CAG-727;g__;s__
Parabacteroides sp. RACS_051	near	96.25	1.41	0	6379464	d__Bacteria;p__Bacteroidota;c__Bacteroidia;o__Bacteroidales;f__Tannerellaceae;g__Parabacteroides;s__
Metagenome_MAGS
Muribaculaceae bacterium MMAG_001	near	94.33	0.94	0	2764053	d__Bacteria;p__Bacteroidota;c__Bacteroidia;o__Bacteroidales;f__Muribaculaceae;g__CAG-873;s__GCA_001689665.1
Escherichia coli MMAG_002	near	99.6	0.17	0	4464973	d__Bacteria;p__Proteobacteria;c__Gammaproteobacteria;o__Enterobacterales;f__Enterobacteriaceae;g__Escherichia;s__Escherichia coli
Clostridium clostridioformis MMAG_003	near	96.98	0	0	4616313	d__Bacteria;p__Firmicutes_A;c__Clostridia;o__Lachnospirales;f__Lachnospiraceae;g__Clostridium_M;s__Clostridium_M clostridioformis
Lactobacillus murinus MMAG_004	near	94.71	0.26	0	1813601	d__Bacteria;p__Firmicutes;c__Bacilli;o__Lactobacillales;f__Lactobacillaceae;g__Lactobacillus_B;s__Lactobacillus_B murinus
Akkermansia muciniphila MMAG_005	near	97.96	0	0	2643237	d__Bacteria;p__Verrucomicrobiota;c__Verrucomicrobiae;o__Verrucomicrobiales;f__Akkermansiaceae;g__Akkermansia;s__Akkermansia muciniphila
Alphaproteobacteria bacterium MMAG_006	substantial	87.1	0	0	1500923	d__Bacteria;p__Proteobacteria;c__Alphaproteobacteria;o__RF32;f__CAG-239;g__CAG-495;s__
Parabacteroids goldsteinii MMAG_007	near	98.85	0.19	0	6236077	d__Bacteria;p__Bacteroidota;c__Bacteroidia;o__Bacteroidales;f__Tannerellaceae;g__Parabacteroides;s__Parabacteroides goldsteinii
Blautia sp. MMAG_008	near	99.36	1.59	0	5232129	d__Bacteria;p__Firmicutes_A;c__Clostridia;o__Lachnospirales;f__Lachnospiraceae;g__Blautia;s__GCF_001689125.2
Anaerostipes sp. MMAG_009	near	98.66	3.36	14.29	3044028	d__Bacteria;p__Firmicutes_A;c__Clostridia;o__Lachnospirales;f__Lachnospiraceae;g__Anaerostipes;s__GCF_000508985.1
Parasutterella excrementihominis MMAG_010	near	100	0.11	0	2573385	d__Bacteria;p__Proteobacteria;c__Gammaproteobacteria;o__Betaproteobacteriales;f__Burkholderiaceae;g__Parasutterella;s__Parasutterella excrementihominis
Muribaculaceae bacterium MMAG_011	near	93.14	4.75	0	2129604	d__Bacteria;p__Bacteroidota;c__Bacteroidia;o__Bacteroidales;f__Muribaculaceae;g__CAG-873;s__GCA_002490635.1
Muribaculaceae bacterium MMAG_012	near	91.7	1.13	0	1758630	d__Bacteria;p__Bacteroidota;c__Bacteroidia;o__Bacteroidales;f__Muribaculaceae;g__;s__
Lachnospiraceae bacterium MMAG_013	substantial	81.99	2.87	0	2621208	d__Bacteria;p__Firmicutes_A;c__Clostridia;o__Lachnospirales;f__Lachnospiraceae;g__14-2;s__GCF_000403315.2
Muribaculaceae bacterium MMAG_014	near	93.81	0.75	0	2297815	d__Bacteria;p__Bacteroidota;c__Bacteroidia;o__Bacteroidales;f__Muribaculaceae;g__CAG-873;s__
Muribaculaceae bacterium MMAG_015	near	90.9	1.32	0	2207555	d__Bacteria;p__Bacteroidota;c__Bacteroidia;o__Bacteroidales;f__Muribaculaceae;g__UBA7173;s__GCA_002491305.1
Turicimonas muris MMAG_016	near	95.94	1.06	0	2464418	d__Bacteria;p__Proteobacteria;c__Gammaproteobacteria;o__Betaproteobacteriales;f__Burkholderiaceae;g__Turicimonas;s__Turicimonas muris
Eggerthellaceae bacterium MMAG_017	substantial	84.11	4.19	25	1626212	d__Bacteria;p__Actinobacteriota;c__Coriobacteriia;o__Coriobacteriales;f__Eggerthellaceae;g__;s__
Muribaculaceae bacterium MMAG_018	substantial	89.38	1.7	20	2203640	d__Bacteria;p__Bacteroidota;c__Bacteroidia;o__Bacteroidales;f__Muribaculaceae;g__CAG-1031;s__GCA_002492665.1
Lactobacillus sp. MMAG_019	moderate	53.68	3.49	3.33	1771775	d__Bacteria;p__Firmicutes;c__Bacilli;o__Lactobacillales;f__Lactobacillaceae;g__Lactobacillus_H;s__
Clostridium sp. MMAG_020	substantial	75.07	0.74	0	2284142	d__Bacteria;p__Firmicutes_A;c__Clostridia;o__Lachnospirales;f__Lachnospiraceae;g__Clostridium_Q;s__
Oscillospiraceae bacterium MMAG_021	moderate	56.9	0	0	2195988	d__Bacteria;p__Firmicutes_A;c__Clostridia;o__Oscillospirales;f__Oscillospiraceae;g__;s__
Bacteroides vulgatus MMAG_022	substantial	76.38	0.77	0	3548199	d__Bacteria;p__Bacteroidota;c__Bacteroidia;o__Bacteroidales;f__Bacteroidaceae;g__Bacteroides_B;s__Bacteroides_B vulgatus
Dorea sp. MMAG_023	moderate	61.24	8.1	27.27	1633480	d__Bacteria;p__Firmicutes_A;c__Clostridia;o__Lachnospirales;f__Lachnospiraceae;g__Dorea;s__
Lachnospiraceae bacterium MMAG_024	moderate	63.28	4.08	81.25	1913070	d__Bacteria;p__Firmicutes_A;c__Clostridia;o__Lachnospirales;f__Lachnospiraceae;g__TF01-11;s__
Clostridia bacterium MMAG_025	substantial	72.78	0.03	0	1353189	d__Bacteria;p__Firmicutes_A;c__Clostridia;o__4C28d-15;f__CAG-727;g__UBA11940;s__
Candidatus Saccharibacteria bacterium MMAG_026	moderate	58.7	0	0	684635	d__Bacteria;p__Patescibacteria;c__Saccharimonadia;o__Saccharimonadales;f__Candidatus Saccharibacteria;g__;s__
Muribaculaceae bacterium MMAG_027	substantial	71.55	0	0	1951264	d__Bacteria;p__Bacteroidota;c__Bacteroidia;o__Bacteroidales;f__Muribaculaceae;g__CAG-873;s__
Lachnospiraceae bacterium MMAG_028	moderate	65.8	4.05	11.11	1680480	d__Bacteria;p__Firmicutes_A;c__Clostridia;o__Lachnospirales;f__Lachnospiraceae;g__TF01-11;s__
Muribaculaceae bacterium MMAG_029	substantial	82.13	0.75	0	2463838	d__Bacteria;p__Bacteroidota;c__Bacteroidia;o__Bacteroidales;f__Muribaculaceae;g__CAG-1031;s__GCA_001689425.1
Lachnospiraceae bacterium MMAG_030	substantial	89.27	3	16.67	3890313	d__Bacteria;p__Firmicutes_A;c__Clostridia;o__Lachnospirales;f__Lachnospiraceae;g__14-2;s__
Alistipes sp. MMAG_031	substantial	80.23	2.32	33.33	1662706	d__Bacteria;p__Bacteroidota;c__Bacteroidia;o__Bacteroidales;f__Rikenellaceae;g__Alistipes;s__
Hungatella sp. MMAG_032	substantial	88.25	2.12	6.25	3069651	d__Bacteria;p__Firmicutes_A;c__Clostridia;o__Lachnospirales;f__Lachnospiraceae;g__Hungatella_A;s__GCA_002358555.1
Lachnospiraceae bacterium MMAG_033	substantial	87.22	2.22	12.5	3526848	d__Bacteria;p__Firmicutes_A;c__Clostridia;o__Lachnospirales;f__Lachnospiraceae;g__UBA9502;s__
Muribaculaceae bacterium MMAG_034	near	90.54	0.75	50	2815602	d__Bacteria;p__Bacteroidota;c__Bacteroidia;o__Bacteroidales;f__Muribaculaceae;g__CAG-485;s__CAG-485 sp1
Muribaculaceae bacterium MMAG_035	near	92.07	8.62	77.78	2499841	d__Bacteria;p__Bacteroidota;c__Bacteroidia;o__Bacteroidales;f__Muribaculaceae;g__UBA7173;s__
Odoribacter sp. MMAG_036	near	99.19	0.54	0	2479942	d__Bacteria;p__Bacteroidota;c__Bacteroidia;o__Bacteroidales;f__Marinifilaceae;g__Odoribacter;s__
Muribaculaceae bacterium MMAG_037	near	93.03	0.39	50	2392957	d__Bacteria;p__Bacteroidota;c__Bacteroidia;o__Bacteroidales;f__Muribaculaceae;g__CAG-873;s__
Alistipes sp. MMAG_038	near	98.08	0.48	0	1930440	d__Bacteria;p__Bacteroidota;c__Bacteroidia;o__Bacteroidales;f__Rikenellaceae;g__Alistipes;s__
Lachnospiraceae bacterium MMAG_039	near	97.55	3.35	0	3921465	d__Bacteria;p__Firmicutes_A;c__Clostridia;o__Lachnospirales;f__Lachnospiraceae;g__COE1;s__GCA_002490665.1
Oscillospiraceae bacterium MMAG_040	near	93.72	2.68	0	3410406	d__Bacteria;p__Firmicutes_A;c__Clostridia;o__Oscillospirales;f__Oscillospiraceae;g__;s__
Lachnospiraceae bacterium MMAG_041	substantial	83.51	5.36	6.25	3641742	d__Bacteria;p__Firmicutes_A;c__Clostridia;o__Lachnospirales;f__Lachnospiraceae;g__COE1;s__
Muribaculaceae bacterium MMAG_042	near	94.03	0.38	0	3886324	d__Bacteria;p__Bacteroidota;c__Bacteroidia;o__Bacteroidales;f__Muribaculaceae;g__CAG-485;s__CAG-485 sp5
Muribaculaceae bacterium MMAG_043	near	91.15	4.28	0	2338746	d__Bacteria;p__Bacteroidota;c__Bacteroidia;o__Bacteroidales;f__Muribaculaceae;g__UBA7173;s__
Muribaculaceae bacterium MMAG_044	near	90.96	0.5	0	2310902	d__Bacteria;p__Bacteroidota;c__Bacteroidia;o__Bacteroidales;f__Muribaculaceae;g__UBA7173;s__GCA_001689485.1
Lachnospiraceae bacterium MMAG_045	near	92.57	3.78	70	3494330	d__Bacteria;p__Firmicutes_A;c__Clostridia;o__Lachnospirales;f__Lachnospiraceae;g__;s__
Faecalibaculum sp. MMAG_046	near	97.17	2.29	0	2180828	d__Bacteria;p__Firmicutes;c__Bacilli;o__Erysipelotrichales;f__Erysipelotrichaceae;g__Faecalibaculum;s__
Alistipes sp. MMAG_047	substantial	87.34	0.24	0	1772360	d__Bacteria;p__Bacteroidota;c__Bacteroidia;o__Bacteroidales;f__Rikenellaceae;g__Alistipes;s__Alistipes sp1
Ruminococcaceae bacterium MMAG_048	near	94.97	1.79	0	2619956	d__Bacteria;p__Firmicutes_A;c__Clostridia;o__Oscillospirales;f__Ruminococcaceae;g__CAG-115;s__
Muribaculaceae bacterium MMAG_049	substantial	83.4	0.57	0	1856387	d__Bacteria;p__Bacteroidota;c__Bacteroidia;o__Bacteroidales;f__Muribaculaceae;g__CAG-485;s__CAG-485 sp6
Butyricicoccaceae bacterium MMAG_050	near	95.99	1.34	0	3024252	d__Bacteria;p__Firmicutes_A;c__Clostridia;o__Oscillospirales;f__Butyricicoccaceae;g__;s__
Lachnospiraceae bacterium MMAG_051	near	96.54	7.88	38.89	3482920	d__Bacteria;p__Firmicutes_A;c__Clostridia;o__Lachnospirales;f__Lachnospiraceae;g__TF01-11;s__
Lachnospiraceae bacterium MMAG_052	substantial	84.93	1.34	0	2977233	d__Bacteria;p__Firmicutes_A;c__Clostridia;o__Lachnospirales;f__Lachnospiraceae;g__28-4;s__
Alistipes sp. MMAG_053	near	98.99	0	0	1780277	d__Bacteria;p__Bacteroidota;c__Bacteroidia;o__Bacteroidales;f__Rikenellaceae;g__Alistipes;s__
Ruthenibacterium sp. MMAG_054	near	93.88	0	0	2281926	d__Bacteria;p__Firmicutes_A;c__Clostridia;o__Oscillospirales;f__Ruminococcaceae;g__Ruthenibacterium;s__
Alistipes sp. MMAG_055	substantial	84.5	6.27	75	1771681	d__Bacteria;p__Bacteroidota;c__Bacteroidia;o__Bacteroidales;f__Rikenellaceae;g__Alistipes;s__
Clostridia bacterium MMAG_056	near	94.52	0.22	0	1714091	d__Bacteria;p__Firmicutes_A;c__Clostridia;o__4C28d-15;f__UBA3700;g__;s__
Lacnhospiraceae bacterium MMAG_057	near	96.36	2.39	0	3845019	d__Bacteria;p__Firmicutes_A;c__Clostridia;o__Lachnospirales;f__Lachnospiraceae;g__CAG-65;s__
Alistipes sp MMAG_058	near	94.36	4.33	40	1654117	d__Bacteria;p__Bacteroidota;c__Bacteroidia;o__Bacteroidales;f__Rikenellaceae;g__Alistipes;s__
Muribaculaceae bacterium MMAG_059	substantial	84.62	0	0	848070	d__Bacteria;p__Proteobacteria;c__Alphaproteobacteria;o__RF32;f__Rs-D84;g__Rs-D84;s__
Bacteroidales bacterium MMAG_060	near	90.95	0.48	0	2114000	d__Bacteria;p__Bacteroidota;c__Bacteroidia;o__Bacteroidales;f__UBA932;g__RC9;s__GCA_002298075.1
Ruminococcaceae bacterium MMAG_061	near	91.95	0	0	2438104	d__Bacteria;p__Firmicutes_A;c__Clostridia;o__Oscillospirales;f__Ruminococcaceae;g__UBA946;s__
Muribaculaceae bacterium MMAG_062	substantial	77.07	0	0	2556531	d__Bacteria;p__Bacteroidota;c__Bacteroidia;o__Bacteroidales;f__Muribaculaceae;g__CAG-1031;s__GCA_001689575.1
Lacnhospiraceae bacterium MMAG_063	moderate	65.32	5.49	8.33	2327818	d__Bacteria;p__Firmicutes_A;c__Clostridia;o__Lachnospirales;f__Lachnospiraceae;g__;s__
Lacnhospiraceae bacterium MMAG_064	substantial	72.66	1.75	0	3358279	d__Bacteria;p__Firmicutes_A;c__Clostridia;o__Lachnospirales;f__Lachnospiraceae;g__COE1;s__GCF_000403215.1
Clostridia bacterium MMAG_065	moderate	64.28	2.82	33.33	1133347	d__Bacteria;p__Firmicutes_A;c__Clostridia;o__4C28d-15;f__CAG-727;g__UBA11940;s__
Lactobacillus taiwanensis MMAG_066	moderate	62.07	9.22	4	1536342	d__Bacteria;p__Firmicutes;c__Bacilli;o__Lactobacillales;f__Lactobacillaceae;g__Lactobacillus;s__Lactobacillus taiwanensis
Oscillibacter sp. MMAG_067	moderate	52.59	2.51	0	1691605	d__Bacteria;p__Firmicutes_A;c__Clostridia;o__Oscillospirales;f__Oscillospiraceae;g__Oscillibacter;s__
Roseburia sp. MMAG_068	substantial	73.45	1.71	14.29	2324150	d__Bacteria;p__Firmicutes_A;c__Clostridia;o__Lachnospirales;f__Lachnospiraceae;g__Roseburia;s__
Prevotellamassilia sp. MMAG_069	substantial	76.99	1.59	10	2274592	d__Bacteria;p__Bacteroidota;c__Bacteroidia;o__Bacteroidales;f__Bacteroidaceae;g__Prevotellamassilia;s__
Angelakisella sp. MMAG_070	substantial	75.51	2.48	0	1799059	d__Bacteria;p__Firmicutes_A;c__Clostridia;o__Oscillospirales;f__Ruminococcaceae;g__Angelakisella;s__
Lacnhospiraceae bacterium MMAG_071	moderate	65.84	0.42	0	1803814	d__Bacteria;p__Firmicutes_A;c__Clostridia;o__Lachnospirales;f__Lachnospiraceae;g__;s__
Lacnhospiraceae bacterium MMAG_072	moderate	53.8	2.43	10	2399313	d__Bacteria;p__Firmicutes_A;c__Clostridia;o__Lachnospirales;f__Lachnospiraceae;g__UBA9502;s__
Lacnhospiraceae bacterium MMAG_073	near	98.14	0.57	0	3029920	d__Bacteria;p__Firmicutes_A;c__Clostridia;o__Lachnospirales;f__Lachnospiraceae;g__CAG-510;s__
Dores sp. MMAG_074	near	91.78	2.05	12.5	2963362	d__Bacteria;p__Firmicutes_A;c__Clostridia;o__Lachnospirales;f__Lachnospiraceae;g__Dorea;s__
Lacnhospiraceae bacterium MMAG_075	near	95.38	8.32	2.17	5888447	d__Bacteria;p__Firmicutes_A;c__Clostridia;o__Lachnospirales;f__Lachnospiraceae;g__COE1;s__
Muribaculum intestinale MMAG_076	near	96.98	0	0	2633932	d__Bacteria;p__Bacteroidota;c__Bacteroidia;o__Bacteroidales;f__Muribaculaceae;g__Muribaculum;s__Muribaculum intestinale
Muribaculaceae bacterium MMAG_077	near	94.48	0.38	0	2345621	d__Bacteria;p__Bacteroidota;c__Bacteroidia;o__Bacteroidales;f__Muribaculaceae;g__CAG-1031;s__GCA_001689585.1
Neglecta sp. MMAG_078	substantial	81.2	2.01	0	2259945	d__Bacteria;p__Firmicutes_A;c__Clostridia;o__Oscillospirales;f__DTU089;g__Neglecta;s__
Eubacterium sp. MMAG_079	near	96.98	1.34	0	2808144	d__Bacteria;p__Firmicutes_A;c__Clostridia;o__Lachnospirales;f__Lachnospiraceae;g__Eubacterium_F;s__
Eubacterium sp. MMAG_080	substantial	86.47	5.36	0	2590510	d__Bacteria;p__Firmicutes_A;c__Clostridia;o__Lachnospirales;f__Lachnospiraceae;g__Eubacterium_F;s__
Lacnhospiraceae bacterium MMAG_081	substantial	85.1	7.5	72.73	4129266	d__Bacteria;p__Firmicutes_A;c__Clostridia;o__Lachnospirales;f__Lachnospiraceae;g__COE1;s__
Lacnhospiraceae bacterium MMAG_082	near	95.01	1.69	16.67	2856582	d__Bacteria;p__Firmicutes_A;c__Clostridia;o__Lachnospirales;f__Lachnospiraceae;g__;s__
Lacnhospiraceae bacterium MMAG_083	near	89.95	0.63	0	2842670	d__Bacteria;p__Firmicutes_A;c__Clostridia;o__Lachnospirales;f__Lachnospiraceae;g__;s__
Muribaculaceae bacterium MMAG_084	substantial	82.64	0.57	33.33	1772429	d__Bacteria;p__Bacteroidota;c__Bacteroidia;o__Bacteroidales;f__Muribaculaceae;g__UBA3263;s__GCA_001689615.1
Lacnhospiraceae bacterium MMAG_085	near	95.95	2.13	28.57	2895878	d__Bacteria;p__Firmicutes_A;c__Clostridia;o__Lachnospirales;f__Lachnospiraceae;g__;s__
Lacnhospiraceae bacterium MMAG_086	near	94.15	6.52	45.45	3417289	d__Bacteria;p__Firmicutes_A;c__Clostridia;o__Lachnospirales;f__Lachnospiraceae;g__;s__
Lacnhospiraceae bacterium MMAG_087	substantial	83.67	0.64	40	3101483	d__Bacteria;p__Firmicutes_A;c__Clostridia;o__Lachnospirales;f__Lachnospiraceae;g__28-4;s__
Odoribacter sp. bacterium MMAG_088	near	93.1	1.63	14.29	2216775	d__Bacteria;p__Bacteroidota;c__Bacteroidia;o__Bacteroidales;f__Marinifilaceae;g__Odoribacter;s__
Lacnhospiraceae bacterium MMAG_089	substantial	88.86	3.13	26.32	3834449	d__Bacteria;p__Firmicutes_A;c__Clostridia;o__Lachnospirales;f__Lachnospiraceae;g__;s__
Lacnhospiraceae bacterium MMAG_090	near	96.48	0.57	0	3245185	d__Bacteria;p__Firmicutes_A;c__Clostridia;o__Lachnospirales;f__Lachnospiraceae;g__UBA3282;s__
Lacnhospiraceae bacterium MMAG_091	substantial	85.78	1.72	33.33	3215513	d__Bacteria;p__Firmicutes_A;c__Clostridia;o__Lachnospirales;f__Lachnospiraceae;g__UBA3282;s__
Lacnhospiraceae bacterium MMAG_092	near	93.17	4.48	41.18	3692366	d__Bacteria;p__Firmicutes_A;c__Clostridia;o__Lachnospirales;f__Lachnospiraceae;g__;s__
Dorea sp. MMAG_093	near	95.83	7.26	19.23	3484382	d__Bacteria;p__Firmicutes_A;c__Clostridia;o__Lachnospirales;f__Lachnospiraceae;g__Dorea;s__
Lacnhospiraceae bacterium MMAG_094	near	97.41	4.12	0	3886399	d__Bacteria;p__Firmicutes_A;c__Clostridia;o__Lachnospirales;f__Lachnospiraceae;g__CAG-65;s__
Bacteroides sp. MMAG_095	near	94.42	0.74	50	3369641	d__Bacteria;p__Bacteroidota;c__Bacteroidia;o__Bacteroidales;f__Bacteroidaceae;g__Bacteroides;s__
Lacnhospiraceae bacterium MMAG_096	near	97.03	4.14	76.92	3894610	d__Bacteria;p__Firmicutes_A;c__Clostridia;o__Lachnospirales;f__Lachnospiraceae;g__UBA2882;s__
Lacnhospiraceae bacterium MMAG_097	near	95.35	2.38	0	3202735	d__Bacteria;p__Firmicutes_A;c__Clostridia;o__Lachnospirales;f__Lachnospiraceae;g__COE1;s__GCF_000403335.2
Lacnhospiraceae bacterium MMAG_098	substantial	80.68	2.85	14.29	2433976	d__Bacteria;p__Firmicutes_A;c__Clostridia;o__Lachnospirales;f__Lachnospiraceae;g__UBA7182;s__
Lacnhospiraceae bacterium MMAG_099	near	97.04	1.72	0	3255312	d__Bacteria;p__Firmicutes_A;c__Clostridia;o__Lachnospirales;f__Lachnospiraceae;g__UBA7050;s__
Muribaculaceae bacterium MMAG_100	substantial	86.27	1.13	0	2080822	d__Bacteria;p__Bacteroidota;c__Bacteroidia;o__Bacteroidales;f__Muribaculaceae;g__CAG-873;s__
Muribaculaceae bacterium MMAG_101	near	95.85	0.38	0	2094554	d__Bacteria;p__Bacteroidota;c__Bacteroidia;o__Bacteroidales;f__Muribaculaceae;g__CAG-1031;s__CAG-1031 sp1
Lacnhospiraceae bacterium MMAG_102	near	92.25	1.15	50	3204898	d__Bacteria;p__Firmicutes_A;c__Clostridia;o__Lachnospirales;f__Lachnospiraceae;g__28-4;s__GCF_000403275.1
Lacnhospiraceae bacterium MMAG_103	near	95.86	1.51	0	4593324	d__Bacteria;p__Firmicutes_A;c__Clostridia;o__Lachnospirales;f__Lachnospiraceae;g__COE1;s__
Bacteroides sp. MMAG_104	near	90.38	0	0	3385486	d__Bacteria;p__Bacteroidota;c__Bacteroidia;o__Bacteroidales;f__Bacteroidaceae;g__Bacteroides;s__GCA_002491635.1
Lacnhospiraceae bacterium MMAG_105	near	90.59	4.31	23.53	2917703	d__Bacteria;p__Firmicutes_A;c__Clostridia;o__Lachnospirales;f__Lachnospiraceae;g__;s__
Oscillospiraceae bacterium MMAG_106	substantial	82.45	6.09	15	1423424	d__Bacteria;p__Firmicutes_A;c__Clostridia;o__Oscillospirales;f__Oscillospiraceae;g__;s__
Alphaproteobacteria bacterium MMAG_107	near	95.7	0	0	1674571	d__Bacteria;p__Proteobacteria;c__Alphaproteobacteria;o__RF32;f__CAG-239;g__CAG-495;s__
Muribaculaceae bacterium MMAG_108	near	97.95	0.57	0	2310713	d__Bacteria;p__Bacteroidota;c__Bacteroidia;o__Bacteroidales;f__Muribaculaceae;g__UBA7173;s__
Alistipes sp. MMAG_109	near	98.56	0.16	0	2083646	d__Bacteria;p__Bacteroidota;c__Bacteroidia;o__Bacteroidales;f__Rikenellaceae;g__Alistipes;s__Alistipes sp3
Mailhella sp. MMAG_110	near	96.61	0	0	1995948	d__Bacteria;p__Desulfobacterota;c__Desulfovibrionia;o__Desulfovibrionales;f__Desulfovibrionaceae;g__Mailhella;s__UBA8003
Desulfovibrio sp. MMAG_111	substantial	81.36	0.3	0	2286656	d__Bacteria;p__Desulfobacterota;c__Desulfovibrionia;o__Desulfovibrionales;f__Desulfovibrionaceae;g__Desulfovibrio;s__
Homeothermus sp. MMAG_112	near	96.04	1.7	16.67	2466786	d__Bacteria;p__Bacteroidota;c__Bacteroidia;o__Bacteroidales;f__Muribaculaceae;g__Homeothermus;s__GCA_002492595.1
Anaerotruncus sp. MMAG_113	near	90.67	0.84	0	2315490	d__Bacteria;p__Firmicutes_A;c__Clostridia;o__Oscillospirales;f__Ruminococcaceae;g__Anaerotruncus;s__
Prevotella sp. MMAG_114	substantial	89.81	0	0	2846663	d__Bacteria;p__Bacteroidota;c__Bacteroidia;o__Bacteroidales;f__Bacteroidaceae;g__Prevotella;s__
Muribaculaceae bacterium MMAG_115	near	97.63	0.75	0	2339094	d__Bacteria;p__Bacteroidota;c__Bacteroidia;o__Bacteroidales;f__Muribaculaceae;g__UBA7173;s__GCA_001689685.1
Akkermansia muciniphila MMAG_116	near	93.88	0	0	2535287	d__Bacteria;p__Verrucomicrobiota;c__Verrucomicrobiae;o__Verrucomicrobiales;f__Akkermansiaceae;g__Akkermansia;s__Akkermansia muciniphila_A
Bilophila sp. MMAG_117	moderate	68.1	0.3	0	1849844	d__Bacteria;p__Desulfobacterota;c__Desulfovibrionia;o__Desulfovibrionales;f__Desulfovibrionaceae;g__Bilophila;s__
Muribaculaceae bacterium MMAG_118	moderate	61.41	0.38	0	1258987	d__Bacteria;p__Bacteroidota;c__Bacteroidia;o__Bacteroidales;f__Muribaculaceae;g__CAG-873;s__
Gastranaerophilaceae bacterium MMAG_119	moderate	64.1	0.85	0	1132651	d__Bacteria;p__Cyanobacteriota;c__Vampirovibrionia;o__Gastranaerophilales;f__Gastranaerophilaceae;g__Zag111;s__
Bacteroides caecimuris MMAG_120	substantial	79.53	1.65	50	3744719	d__Bacteria;p__Bacteroidota;c__Bacteroidia;o__Bacteroidales;f__Bacteroidaceae;g__Bacteroides;s__Bacteroides caecimuris
Genomes of Isolates
Isolate FP11 (Escherichia sp.)	near	95	2.14	32	4459176	d__Bacteria;p__Proteobacteria;c__Gammaproteobacteria;o__Enterobacterales;f__Enterobacteriaceae;g__Escherichia;s__Escherichia coli
Isolate FP23 (Anaerotruncus sp.)	near	94.97	3.48	88.89	3142481	d__Bacteria;p__Firmicutes_A;c__Clostridia;o__Oscillospirales;f__Ruminococcaceae;g__Anaerotruncus;s__
Isolate FP24 (Bacteroides sp.)	near	98.88	0.37	0	4440928	d__Bacteria;p__Bacteroidota;c__Bacteroidia;o__Bacteroidales;f__Bacteroidaceae;g__Bacteroides;s__
a Parks, D.H., Imelfort, M., Skennerton, C.T., Hugenholtz, P., and Tyson, G.W. (2015) CheckM: assessing the quality of microbial genomes recovered from isolates, single cells, and metagenomes. Genome Res 25: 1043-1055
b Parks, D.H., Chuvochina, M., Waite, D.W., and Rinke, C. (2018) A standardized bacterial taxonomy based on genome phylogeny substantially revises the tree of life. Nat Biotechnol 36: 996-1004
