# Supplementary material for: Rational design of a microbial consortium of mucosal sugar utilizers reduces Clostridiodes difficile colonization
Source: Nat Commun. 2020 Oct 9;11:5104. doi: 10.1038/s41467-020-18928-1 (PMC7547075; doi:10.1038/s41467-020-18928-1)
Supplement: Supplementary file 7 — Source Data [file 41467_2020_18928_MOESM7_ESM.xlsx]

## Sheet: Figure 1B
cell	time point	Amendment	%CD value
1	T0	NA	0.766598
2	T0	NA	0
3	T0	NA	0.395294
4	T0	NA	0.479831
5	T0	NA	0.826067
6	T0	NA	0.303429
7	T0	NA	0.420589
8	T0	NA	0.170103
9	T0	NA	1.3174
10	T0	NA	0
11	T0	NA	0.713784
12	T0	NA	0.166181
13	T0	NA	0.286333
14	T0	NA	0.105246
15	T0	NA	0
16	T0	NA	0.921756
17	T0	NA	1.14852
18	T0	NA	0.744175
19	T0	NA	0.88848
20	T0	NA	0
21	T0	NA	0.449258
22	T0	NA	0
23	T0	NA	0.769254
24	T0	NA	0.442903
25	T0	NA	0.266483
26	T0	NA	0.594956
27	T0	NA	0.619945
28	T0	NA	0.150852
29	T0	NA	0
30	T0	NA	0.114858
31	T0	NA	1.05258
32	T0	NA	0.662607
33	T0	NA	0.202167
34	T0	NA	0.266559
35	T0	NA	0.607885
36	T0	NA	0.213743
37	T0	NA	0.891573
38	T0	NA	1.22447
39	T0	NA	0
40	T0	NA	0.43645
41	T0	NA	0.401055
42	T0	NA	0.581605
43	T0	NA	0
44	T0	NA	0
45	T0	NA	0.150423
46	T0	NA	0.697113
47	T0	NA	0.00745393
48	T0	NA	0.935316
49	T0	NA	0.579908
50	T0	NA	0.430385
51	T0	NA	0
52	T0	NA	0.0786618
53	T0	NA	1.5258
54	T0	NA	0.0570053
55	T0	NA	0.77484
56	T0	NA	0.763633
57	T0	NA	0.265852
58	T0	NA	0.910516
59	T0	NA	0.945804
60	T0	NA	0.74454
61	T0	NA	2.01075
62	T0	NA	0.619209
63	T0	NA	0.669475
64	T0	NA	0.59558
65	T0	NA	0.510929
66	T0	NA	0
67	T0	NA	0.440693
68	T0	NA	0.166105
69	T0	NA	0.0388632
70	T0	NA	0.224824
71	T0	NA	0.237451
72	T0	NA	0.28708
73	T0	NA	0.0985855
74	T0	NA	0.362063
75	T0	NA	0.365861
76	T0	NA	0.493298
77	T0	NA	0
78	T0	NA	1.77701
79	T0	NA	0.645553
80	T0	NA	0
81	T0	NA	0.344593
82	T0	NA	0.521954
83	T0	NA	0.355459
84	T0	NA	0
85	T0	NA	0.478347
86	T0	NA	0.382165
87	T0	NA	0.648403
88	T0	NA	0.147481
89	T0	NA	0.471115
90	T0	NA	0.464725
91	T0	NA	0.475946
92	T0	NA	0.0307619
93	T0	NA	0.7426
94	T0	NA	NA
95	T0	NA	NA
96	T0	NA	NA
97	T0	NA	NA
98	T0	NA	NA
99	T0	NA	NA
100	T0	NA	NA
101	T0	NA	NA
102	T0	NA	NA
103	T0	NA	NA
104	T0	NA	NA
105	T0	NA	NA
106	T0	NA	NA
107	T0	NA	NA
108	T0	NA	NA
109	T0	NA	NA
110	T0	NA	NA
111	T0	NA	NA
1	T6.NA	NA	0.323809
2	T6.NA	NA	0.541761
3	T6.NA	NA	0.688805
4	T6.NA	NA	0.82743
5	T6.NA	NA	0
6	T6.NA	NA	0.583963
7	T6.NA	NA	NA
8	T6.NA	NA	0.939358
9	T6.NA	NA	0.138549
10	T6.NA	NA	0.497282
11	T6.NA	NA	0
12	T6.NA	NA	1.33176
13	T6.NA	NA	0
14	T6.NA	NA	0.510017
15	T6.NA	NA	0.291942
16	T6.NA	NA	0.102769
17	T6.NA	NA	0.429967
18	T6.NA	NA	0.400992
19	T6.NA	NA	0.77718
20	T6.NA	NA	0.348136
21	T6.NA	NA	0.479844
22	T6.NA	NA	0.392005
23	T6.NA	NA	0
24	T6.NA	NA	0.657188
25	T6.NA	NA	0
26	T6.NA	NA	0.358346
27	T6.NA	NA	0.500327
28	T6.NA	NA	0
29	T6.NA	NA	0.308945
30	T6.NA	NA	0.414011
31	T6.NA	NA	0.364169
32	T6.NA	NA	0
33	T6.NA	NA	0.492383
34	T6.NA	NA	0.659609
35	T6.NA	NA	1.01564
36	T6.NA	NA	0
37	T6.NA	NA	0.454566
38	T6.NA	NA	0.165093
39	T6.NA	NA	0.22337
40	T6.NA	NA	1.66219
41	T6.NA	NA	0.224906
42	T6.NA	NA	0.473938
43	T6.NA	NA	0.842178
44	T6.NA	NA	0.569583
45	T6.NA	NA	0.545461
46	T6.NA	NA	1.16879
47	T6.NA	NA	1.18746
48	T6.NA	NA	0.667843
49	T6.NA	NA	0.0695568
50	T6.NA	NA	0.196959
51	T6.NA	NA	0
52	T6.NA	NA	1.35099
53	T6.NA	NA	0.83199
54	T6.NA	NA	0.478637
55	T6.NA	NA	0
56	T6.NA	NA	1.16288
57	T6.NA	NA	0.568348
58	T6.NA	NA	0.621219
59	T6.NA	NA	0.569643
60	T6.NA	NA	0
61	T6.NA	NA	0.323921
62	T6.NA	NA	0.919717
63	T6.NA	NA	0.341767
64	T6.NA	NA	0
65	T6.NA	NA	0
66	T6.NA	NA	0
67	T6.NA	NA	0.27387
68	T6.NA	NA	0.157645
69	T6.NA	NA	0.381186
70	T6.NA	NA	0.134722
71	T6.NA	NA	0.179659
72	T6.NA	NA	0.17884
73	T6.NA	NA	0.344953
74	T6.NA	NA	0.695668
75	T6.NA	NA	0.558897
76	T6.NA	NA	3.8001
77	T6.NA	NA	0.446735
78	T6.NA	NA	1.45924
79	T6.NA	NA	0.341506
80	T6.NA	NA	0
81	T6.NA	NA	0
82	T6.NA	NA	1.37843
83	T6.NA	NA	0.266371
84	T6.NA	NA	1.00218
85	T6.NA	NA	0.252313
86	T6.NA	NA	0.583975
87	T6.NA	NA	0.504728
88	T6.NA	NA	NA
89	T6.NA	NA	NA
90	T6.NA	NA	NA
91	T6.NA	NA	NA
92	T6.NA	NA	NA
93	T6.NA	NA	NA
94	T6.NA	NA	NA
95	T6.NA	NA	NA
96	T6.NA	NA	NA
97	T6.NA	NA	NA
98	T6.NA	NA	NA
99	T6.NA	NA	NA
100	T6.NA	NA	NA
101	T6.NA	NA	NA
102	T6.NA	NA	NA
103	T6.NA	NA	NA
104	T6.NA	NA	NA
105	T6.NA	NA	NA
106	T6.NA	NA	NA
107	T6.NA	NA	NA
108	T6.NA	NA	NA
109	T6.NA	NA	NA
110	T6.NA	NA	NA
111	T6.NA	NA	NA
1	Gluc.H2O	glucose	0.199728
2	Gluc.H2O	glucose	0.142977
3	Gluc.H2O	glucose	0.419808
4	Gluc.H2O	glucose	0.281286
5	Gluc.H2O	glucose	0.192792
6	Gluc.H2O	glucose	0.20595
7	Gluc.H2O	glucose	0.594717
8	Gluc.H2O	glucose	0.425552
9	Gluc.H2O	glucose	0
10	Gluc.H2O	glucose	0.0994427
11	Gluc.H2O	glucose	0.656202
12	Gluc.H2O	glucose	0.465757
13	Gluc.H2O	glucose	0.557209
14	Gluc.H2O	glucose	0.472961
15	Gluc.H2O	glucose	0.217112
16	Gluc.H2O	glucose	0.232549
17	Gluc.H2O	glucose	0.559645
18	Gluc.H2O	glucose	0.275046
19	Gluc.H2O	glucose	0.614669
20	Gluc.H2O	glucose	0.336184
21	Gluc.H2O	glucose	0.438956
22	Gluc.H2O	glucose	0.285394
23	Gluc.H2O	glucose	0.622542
24	Gluc.H2O	glucose	0.364904
25	Gluc.H2O	glucose	0.0816321
26	Gluc.H2O	glucose	0.531042
27	Gluc.H2O	glucose	0.394348
28	Gluc.H2O	glucose	0.190092
29	Gluc.H2O	glucose	0.467516
30	Gluc.H2O	glucose	0.22991
31	Gluc.H2O	glucose	0.281686
32	Gluc.H2O	glucose	0.410994
33	Gluc.H2O	glucose	0
34	Gluc.H2O	glucose	0.469158
35	Gluc.H2O	glucose	0.157822
36	Gluc.H2O	glucose	0.102662
37	Gluc.H2O	glucose	0.0867049
38	Gluc.H2O	glucose	0.375131
39	Gluc.H2O	glucose	0.527263
40	Gluc.H2O	glucose	0.627688
41	Gluc.H2O	glucose	0
42	Gluc.H2O	glucose	0.212293
43	Gluc.H2O	glucose	NA
44	Gluc.H2O	glucose	NA
45	Gluc.H2O	glucose	NA
46	Gluc.H2O	glucose	NA
47	Gluc.H2O	glucose	NA
48	Gluc.H2O	glucose	NA
49	Gluc.H2O	glucose	NA
50	Gluc.H2O	glucose	NA
51	Gluc.H2O	glucose	NA
52	Gluc.H2O	glucose	NA
53	Gluc.H2O	glucose	NA
54	Gluc.H2O	glucose	NA
55	Gluc.H2O	glucose	NA
56	Gluc.H2O	glucose	NA
57	Gluc.H2O	glucose	NA
58	Gluc.H2O	glucose	NA
59	Gluc.H2O	glucose	NA
60	Gluc.H2O	glucose	NA
61	Gluc.H2O	glucose	NA
62	Gluc.H2O	glucose	NA
63	Gluc.H2O	glucose	NA
64	Gluc.H2O	glucose	NA
65	Gluc.H2O	glucose	NA
66	Gluc.H2O	glucose	NA
67	Gluc.H2O	glucose	NA
68	Gluc.H2O	glucose	NA
69	Gluc.H2O	glucose	NA
70	Gluc.H2O	glucose	NA
71	Gluc.H2O	glucose	NA
72	Gluc.H2O	glucose	NA
73	Gluc.H2O	glucose	NA
74	Gluc.H2O	glucose	NA
75	Gluc.H2O	glucose	NA
76	Gluc.H2O	glucose	NA
77	Gluc.H2O	glucose	NA
78	Gluc.H2O	glucose	NA
79	Gluc.H2O	glucose	NA
80	Gluc.H2O	glucose	NA
81	Gluc.H2O	glucose	NA
82	Gluc.H2O	glucose	NA
83	Gluc.H2O	glucose	NA
84	Gluc.H2O	glucose	NA
85	Gluc.H2O	glucose	NA
86	Gluc.H2O	glucose	NA
87	Gluc.H2O	glucose	NA
88	Gluc.H2O	glucose	NA
89	Gluc.H2O	glucose	NA
90	Gluc.H2O	glucose	NA
91	Gluc.H2O	glucose	NA
92	Gluc.H2O	glucose	NA
93	Gluc.H2O	glucose	NA
94	Gluc.H2O	glucose	NA
95	Gluc.H2O	glucose	NA
96	Gluc.H2O	glucose	NA
97	Gluc.H2O	glucose	NA
98	Gluc.H2O	glucose	NA
99	Gluc.H2O	glucose	NA
100	Gluc.H2O	glucose	NA
101	Gluc.H2O	glucose	NA
102	Gluc.H2O	glucose	NA
103	Gluc.H2O	glucose	NA
104	Gluc.H2O	glucose	NA
105	Gluc.H2O	glucose	NA
106	Gluc.H2O	glucose	NA
107	Gluc.H2O	glucose	NA
108	Gluc.H2O	glucose	NA
109	Gluc.H2O	glucose	NA
110	Gluc.H2O	glucose	NA
111	Gluc.H2O	glucose	NA
1	Gluc	glucose	14.4215
2	Gluc	glucose	14.0771
3	Gluc	glucose	16.0396
4	Gluc	glucose	13.0442
5	Gluc	glucose	17.7022
6	Gluc	glucose	0.64718
7	Gluc	glucose	17.8008
8	Gluc	glucose	1.0233
9	Gluc	glucose	2.02467
10	Gluc	glucose	4.71159
11	Gluc	glucose	0.530803
12	Gluc	glucose	14.8982
13	Gluc	glucose	0
14	Gluc	glucose	16.0253
15	Gluc	glucose	14.926
16	Gluc	glucose	0.730724
17	Gluc	glucose	1.303
18	Gluc	glucose	3.57315
19	Gluc	glucose	0.419756
20	Gluc	glucose	0.819537
21	Gluc	glucose	0
22	Gluc	glucose	15.5377
23	Gluc	glucose	0.853362
24	Gluc	glucose	2.08663
25	Gluc	glucose	1.79037
26	Gluc	glucose	0
27	Gluc	glucose	17.4614
28	Gluc	glucose	1.62354
29	Gluc	glucose	3.44722
30	Gluc	glucose	4.08253
31	Gluc	glucose	0.993231
32	Gluc	glucose	1.47838
33	Gluc	glucose	19.1058
34	Gluc	glucose	6.62885
35	Gluc	glucose	2.08544
36	Gluc	glucose	12.8464
37	Gluc	glucose	1.52615
38	Gluc	glucose	14.1059
39	Gluc	glucose	18.3129
40	Gluc	glucose	22.8631
41	Gluc	glucose	7.45576
42	Gluc	glucose	13.8691
43	Gluc	glucose	0
44	Gluc	glucose	1.10008
45	Gluc	glucose	14.2861
46	Gluc	glucose	0.434448
47	Gluc	glucose	14.5985
48	Gluc	glucose	0.582984
49	Gluc	glucose	0.480386
50	Gluc	glucose	16.2826
51	Gluc	glucose	13.2568
52	Gluc	glucose	4.96723
53	Gluc	glucose	0.610138
54	Gluc	glucose	13.5975
55	Gluc	glucose	15.0896
56	Gluc	glucose	0.984897
57	Gluc	glucose	7.1913
58	Gluc	glucose	1.14015
59	Gluc	glucose	12.03
60	Gluc	glucose	5.81889
61	Gluc	glucose	0.962328
62	Gluc	glucose	0.908545
63	Gluc	glucose	1.49234
64	Gluc	glucose	12.5852
65	Gluc	glucose	1.19258
66	Gluc	glucose	10.4599
67	Gluc	glucose	16.8256
68	Gluc	glucose	4.26291
69	Gluc	glucose	12.6108
70	Gluc	glucose	0.470616
71	Gluc	glucose	7.31175
72	Gluc	glucose	11.3698
73	Gluc	glucose	6.5966
74	Gluc	glucose	0.770032
75	Gluc	glucose	6.01906
76	Gluc	glucose	3.89904
77	Gluc	glucose	14.3746
78	Gluc	glucose	14.2242
79	Gluc	glucose	12.6552
80	Gluc	glucose	1.02202
81	Gluc	glucose	10.2944
82	Gluc	glucose	11.5417
83	Gluc	glucose	12.732
84	Gluc	glucose	0.725225
85	Gluc	glucose	9.23999
86	Gluc	glucose	0.64905
87	Gluc	glucose	3.61952
88	Gluc	glucose	NA
89	Gluc	glucose	NA
90	Gluc	glucose	NA
91	Gluc	glucose	NA
92	Gluc	glucose	NA
93	Gluc	glucose	NA
94	Gluc	glucose	NA
95	Gluc	glucose	NA
96	Gluc	glucose	NA
97	Gluc	glucose	NA
98	Gluc	glucose	NA
99	Gluc	glucose	NA
100	Gluc	glucose	NA
101	Gluc	glucose	NA
102	Gluc	glucose	NA
103	Gluc	glucose	NA
104	Gluc	glucose	NA
105	Gluc	glucose	NA
106	Gluc	glucose	NA
107	Gluc	glucose	NA
108	Gluc	glucose	NA
109	Gluc	glucose	NA
110	Gluc	glucose	NA
111	Gluc	glucose	NA
1	T6.Nana.1	NeuAc	1.512
2	T6.Nana.1	NeuAc	1.84712
3	T6.Nana.1	NeuAc	0.623238
4	T6.Nana.1	NeuAc	1.5262
5	T6.Nana.1	NeuAc	6.27207
6	T6.Nana.1	NeuAc	4.55045
7	T6.Nana.1	NeuAc	0.818672
8	T6.Nana.1	NeuAc	0
9	T6.Nana.1	NeuAc	2.50954
10	T6.Nana.1	NeuAc	0.55936
11	T6.Nana.1	NeuAc	0.731122
12	T6.Nana.1	NeuAc	1.48864
13	T6.Nana.1	NeuAc	3.66789
14	T6.Nana.1	NeuAc	1.69729
15	T6.Nana.1	NeuAc	0.895018
16	T6.Nana.1	NeuAc	1.4505
17	T6.Nana.1	NeuAc	1.58327
18	T6.Nana.1	NeuAc	0.599863
19	T6.Nana.1	NeuAc	0.977581
20	T6.Nana.1	NeuAc	0
21	T6.Nana.1	NeuAc	1.20655
22	T6.Nana.1	NeuAc	0.418039
23	T6.Nana.1	NeuAc	3.27904
24	T6.Nana.1	NeuAc	0.164439
25	T6.Nana.1	NeuAc	0.284615
26	T6.Nana.1	NeuAc	2.84752
27	T6.Nana.1	NeuAc	0.357265
28	T6.Nana.1	NeuAc	0.154078
29	T6.Nana.1	NeuAc	0.547238
30	T6.Nana.1	NeuAc	0.587849
31	T6.Nana.1	NeuAc	0.267005
32	T6.Nana.1	NeuAc	0.476681
33	T6.Nana.1	NeuAc	0.188502
34	T6.Nana.1	NeuAc	0.267958
35	T6.Nana.1	NeuAc	0.614666
36	T6.Nana.1	NeuAc	0.948127
37	T6.Nana.1	NeuAc	0.325839
38	T6.Nana.1	NeuAc	0.709014
39	T6.Nana.1	NeuAc	3.53821
40	T6.Nana.1	NeuAc	0.109387
41	T6.Nana.1	NeuAc	0.447309
42	T6.Nana.1	NeuAc	0.517074
43	T6.Nana.1	NeuAc	1.95827
44	T6.Nana.1	NeuAc	1.9226
45	T6.Nana.1	NeuAc	0.213916
46	T6.Nana.1	NeuAc	2.13184
47	T6.Nana.1	NeuAc	1.85339
48	T6.Nana.1	NeuAc	1.73747
49	T6.Nana.1	NeuAc	0.135621
50	T6.Nana.1	NeuAc	8.15258
51	T6.Nana.1	NeuAc	0.634665
52	T6.Nana.1	NeuAc	0.349218
53	T6.Nana.1	NeuAc	0.89061
54	T6.Nana.1	NeuAc	0.530144
55	T6.Nana.1	NeuAc	NA
56	T6.Nana.1	NeuAc	NA
57	T6.Nana.1	NeuAc	NA
58	T6.Nana.1	NeuAc	NA
59	T6.Nana.1	NeuAc	NA
60	T6.Nana.1	NeuAc	1.65954
61	T6.Nana.1	NeuAc	9.41279
62	T6.Nana.1	NeuAc	1.75867
63	T6.Nana.1	NeuAc	0.752829
64	T6.Nana.1	NeuAc	0
65	T6.Nana.1	NeuAc	0.52045
66	T6.Nana.1	NeuAc	0
67	T6.Nana.1	NeuAc	0.569379
68	T6.Nana.1	NeuAc	3.13176
69	T6.Nana.1	NeuAc	3.09432
70	T6.Nana.1	NeuAc	0.280565
71	T6.Nana.1	NeuAc	0.425553
72	T6.Nana.1	NeuAc	0.191869
73	T6.Nana.1	NeuAc	0.456298
74	T6.Nana.1	NeuAc	0.708861
75	T6.Nana.1	NeuAc	11.7155
76	T6.Nana.1	NeuAc	3.08821
77	T6.Nana.1	NeuAc	0.744346
78	T6.Nana.1	NeuAc	0.425361
79	T6.Nana.1	NeuAc	0.946282
80	T6.Nana.1	NeuAc	0
81	T6.Nana.1	NeuAc	0.448769
82	T6.Nana.1	NeuAc	0
83	T6.Nana.1	NeuAc	2.1748
84	T6.Nana.1	NeuAc	0.289712
85	T6.Nana.1	NeuAc	0.181391
86	T6.Nana.1	NeuAc	5.26416
87	T6.Nana.1	NeuAc	1.14775
88	T6.Nana.1	NeuAc	0
89	T6.Nana.1	NeuAc	0.0334829
90	T6.Nana.1	NeuAc	5.28152
91	T6.Nana.1	NeuAc	0.391144
92	T6.Nana.1	NeuAc	0.886173
93	T6.Nana.1	NeuAc	0.796148
94	T6.Nana.1	NeuAc	0
95	T6.Nana.1	NeuAc	0.973923
96	T6.Nana.1	NeuAc	1.1781
97	T6.Nana.1	NeuAc	0.901703
98	T6.Nana.1	NeuAc	1.87676
99	T6.Nana.1	NeuAc	6.44694
100	T6.Nana.1	NeuAc	1.6859
101	T6.Nana.1	NeuAc	0.916397
102	T6.Nana.1	NeuAc	11.0342
103	T6.Nana.1	NeuAc	0.488318
104	T6.Nana.1	NeuAc	1.29498
105	T6.Nana.1	NeuAc	0.487804
106	T6.Nana.1	NeuAc	1.15246
107	T6.Nana.1	NeuAc	0.523739
108	T6.Nana.1	NeuAc	0.829069
109	T6.Nana.1	NeuAc	NA
110	T6.Nana.1	NeuAc	NA
111	T6.Nana.1	NeuAc	NA
1	T6.Nana.2	NeuAc	0.247436
2	T6.Nana.2	NeuAc	0
3	T6.Nana.2	NeuAc	0.693898
4	T6.Nana.2	NeuAc	0.456815
5	T6.Nana.2	NeuAc	3.02434
6	T6.Nana.2	NeuAc	0
7	T6.Nana.2	NeuAc	0.244735
8	T6.Nana.2	NeuAc	0.389888
9	T6.Nana.2	NeuAc	0.447019
10	T6.Nana.2	NeuAc	1.92243
11	T6.Nana.2	NeuAc	0.536201
12	T6.Nana.2	NeuAc	0.0445434
13	T6.Nana.2	NeuAc	2.65886
14	T6.Nana.2	NeuAc	1.09062
15	T6.Nana.2	NeuAc	4.24819
16	T6.Nana.2	NeuAc	0.551962
17	T6.Nana.2	NeuAc	0.699984
18	T6.Nana.2	NeuAc	1.10142
19	T6.Nana.2	NeuAc	10.5995
20	T6.Nana.2	NeuAc	1.16317
21	T6.Nana.2	NeuAc	0.731649
22	T6.Nana.2	NeuAc	0.714407
23	T6.Nana.2	NeuAc	0.958009
24	T6.Nana.2	NeuAc	0.187512
25	T6.Nana.2	NeuAc	1.86133
26	T6.Nana.2	NeuAc	0.807533
27	T6.Nana.2	NeuAc	1.88886
28	T6.Nana.2	NeuAc	0.731517
29	T6.Nana.2	NeuAc	1.51023
30	T6.Nana.2	NeuAc	4.85213
31	T6.Nana.2	NeuAc	0.521752
32	T6.Nana.2	NeuAc	1.47378
33	T6.Nana.2	NeuAc	1.67528
34	T6.Nana.2	NeuAc	2.77104
35	T6.Nana.2	NeuAc	1.88271
36	T6.Nana.2	NeuAc	4.47522
37	T6.Nana.2	NeuAc	1.43398
38	T6.Nana.2	NeuAc	7.37451
39	T6.Nana.2	NeuAc	0.806379
40	T6.Nana.2	NeuAc	2.66674
41	T6.Nana.2	NeuAc	0.877652
42	T6.Nana.2	NeuAc	0.86466
43	T6.Nana.2	NeuAc	0.431712
44	T6.Nana.2	NeuAc	0.776181
45	T6.Nana.2	NeuAc	0.251639
46	T6.Nana.2	NeuAc	4.23763
47	T6.Nana.2	NeuAc	0.489509
48	T6.Nana.2	NeuAc	2.38851
49	T6.Nana.2	NeuAc	0.244337
50	T6.Nana.2	NeuAc	0.622265
51	T6.Nana.2	NeuAc	NA
52	T6.Nana.2	NeuAc	NA
53	T6.Nana.2	NeuAc	NA
54	T6.Nana.2	NeuAc	NA
55	T6.Nana.2	NeuAc	NA
56	T6.Nana.2	NeuAc	NA
57	T6.Nana.2	NeuAc	NA
58	T6.Nana.2	NeuAc	NA
59	T6.Nana.2	NeuAc	NA
60	T6.Nana.2	NeuAc	9.01042
61	T6.Nana.2	NeuAc	4.12178
62	T6.Nana.2	NeuAc	0.0898054
63	T6.Nana.2	NeuAc	0.0387852
64	T6.Nana.2	NeuAc	0.528508
65	T6.Nana.2	NeuAc	0.985371
66	T6.Nana.2	NeuAc	0.463605
67	T6.Nana.2	NeuAc	0.357193
68	T6.Nana.2	NeuAc	0.565597
69	T6.Nana.2	NeuAc	0.687566
70	T6.Nana.2	NeuAc	2.48457
71	T6.Nana.2	NeuAc	3.32187
72	T6.Nana.2	NeuAc	0.792676
73	T6.Nana.2	NeuAc	1.26495
74	T6.Nana.2	NeuAc	0.978969
75	T6.Nana.2	NeuAc	1.06837
76	T6.Nana.2	NeuAc	0.398615
77	T6.Nana.2	NeuAc	0
78	T6.Nana.2	NeuAc	1.62061
79	T6.Nana.2	NeuAc	9.98983
80	T6.Nana.2	NeuAc	0.345935
81	T6.Nana.2	NeuAc	0.833397
82	T6.Nana.2	NeuAc	3.177
83	T6.Nana.2	NeuAc	0.970119
84	T6.Nana.2	NeuAc	3.71547
85	T6.Nana.2	NeuAc	1.01414
86	T6.Nana.2	NeuAc	0.369877
87	T6.Nana.2	NeuAc	0.698868
88	T6.Nana.2	NeuAc	0.948808
89	T6.Nana.2	NeuAc	1.96843
90	T6.Nana.2	NeuAc	0
91	T6.Nana.2	NeuAc	1.11818
92	T6.Nana.2	NeuAc	0.298591
93	T6.Nana.2	NeuAc	0.77826
94	T6.Nana.2	NeuAc	1.10928
95	T6.Nana.2	NeuAc	0
96	T6.Nana.2	NeuAc	2.88922
97	T6.Nana.2	NeuAc	9.09425
98	T6.Nana.2	NeuAc	0.301917
99	T6.Nana.2	NeuAc	1.00002
100	T6.Nana.2	NeuAc	0.206553
101	T6.Nana.2	NeuAc	0
102	T6.Nana.2	NeuAc	1.7221
103	T6.Nana.2	NeuAc	0.560636
104	T6.Nana.2	NeuAc	1.27559
105	T6.Nana.2	NeuAc	2.01597
106	T6.Nana.2	NeuAc	1.60461
107	T6.Nana.2	NeuAc	2.09148
108	T6.Nana.2	NeuAc	2.82944
109	T6.Nana.2	NeuAc	1.07917
110	T6.Nana.2	NeuAc	NA
111	T6.Nana.2	NeuAc	NA
1	T6.GlcNAc.1	GlcNAc	0.233514
2	T6.GlcNAc.1	GlcNAc	4.58235
3	T6.GlcNAc.1	GlcNAc	0.632694
4	T6.GlcNAc.1	GlcNAc	0.312779
5	T6.GlcNAc.1	GlcNAc	0.0933005
6	T6.GlcNAc.1	GlcNAc	1.22
7	T6.GlcNAc.1	GlcNAc	0.569519
8	T6.GlcNAc.1	GlcNAc	0.488911
9	T6.GlcNAc.1	GlcNAc	0.0532395
10	T6.GlcNAc.1	GlcNAc	0.624066
11	T6.GlcNAc.1	GlcNAc	0
12	T6.GlcNAc.1	GlcNAc	0.572722
13	T6.GlcNAc.1	GlcNAc	0.147314
14	T6.GlcNAc.1	GlcNAc	0.961892
15	T6.GlcNAc.1	GlcNAc	0.686335
16	T6.GlcNAc.1	GlcNAc	0.411022
17	T6.GlcNAc.1	GlcNAc	0.797008
18	T6.GlcNAc.1	GlcNAc	0.580161
19	T6.GlcNAc.1	GlcNAc	0.344831
20	T6.GlcNAc.1	GlcNAc	0.61336
21	T6.GlcNAc.1	GlcNAc	2.39705
22	T6.GlcNAc.1	GlcNAc	0.158807
23	T6.GlcNAc.1	GlcNAc	0.737099
24	T6.GlcNAc.1	GlcNAc	0.352361
25	T6.GlcNAc.1	GlcNAc	2.54702
26	T6.GlcNAc.1	GlcNAc	1.76836
27	T6.GlcNAc.1	GlcNAc	0.81996
28	T6.GlcNAc.1	GlcNAc	0.880827
29	T6.GlcNAc.1	GlcNAc	0.0172557
30	T6.GlcNAc.1	GlcNAc	4.4855
31	T6.GlcNAc.1	GlcNAc	0.89281
32	T6.GlcNAc.1	GlcNAc	0
33	T6.GlcNAc.1	GlcNAc	0.420814
34	T6.GlcNAc.1	GlcNAc	0.243915
35	T6.GlcNAc.1	GlcNAc	0.644739
36	T6.GlcNAc.1	GlcNAc	0.405319
37	T6.GlcNAc.1	GlcNAc	0.651954
38	T6.GlcNAc.1	GlcNAc	0.68393
39	T6.GlcNAc.1	GlcNAc	0.240566
40	T6.GlcNAc.1	GlcNAc	1.00758
41	T6.GlcNAc.1	GlcNAc	0.570225
42	T6.GlcNAc.1	GlcNAc	0
43	T6.GlcNAc.1	GlcNAc	0.236212
44	T6.GlcNAc.1	GlcNAc	0
45	T6.GlcNAc.1	GlcNAc	0.146313
46	T6.GlcNAc.1	GlcNAc	1.03707
47	T6.GlcNAc.1	GlcNAc	0.0439068
48	T6.GlcNAc.1	GlcNAc	0
49	T6.GlcNAc.1	GlcNAc	6.14838
50	T6.GlcNAc.1	GlcNAc	2.11827
51	T6.GlcNAc.1	GlcNAc	NA
52	T6.GlcNAc.1	GlcNAc	NA
53	T6.GlcNAc.1	GlcNAc	NA
54	T6.GlcNAc.1	GlcNAc	NA
55	T6.GlcNAc.1	GlcNAc	NA
56	T6.GlcNAc.1	GlcNAc	NA
57	T6.GlcNAc.1	GlcNAc	NA
58	T6.GlcNAc.1	GlcNAc	NA
59	T6.GlcNAc.1	GlcNAc	NA
60	T6.GlcNAc.1	GlcNAc	0.555411
61	T6.GlcNAc.1	GlcNAc	0.297724
62	T6.GlcNAc.1	GlcNAc	0.0233761
63	T6.GlcNAc.1	GlcNAc	3.6559
64	T6.GlcNAc.1	GlcNAc	0.287117
65	T6.GlcNAc.1	GlcNAc	1.27194
66	T6.GlcNAc.1	GlcNAc	0.5682
67	T6.GlcNAc.1	GlcNAc	0.434261
68	T6.GlcNAc.1	GlcNAc	1.38908
69	T6.GlcNAc.1	GlcNAc	4.24683
70	T6.GlcNAc.1	GlcNAc	1.33927
71	T6.GlcNAc.1	GlcNAc	5.86527
72	T6.GlcNAc.1	GlcNAc	0.26109
73	T6.GlcNAc.1	GlcNAc	0.768222
74	T6.GlcNAc.1	GlcNAc	0.860973
75	T6.GlcNAc.1	GlcNAc	2.52008
76	T6.GlcNAc.1	GlcNAc	0.762827
77	T6.GlcNAc.1	GlcNAc	0.45694
78	T6.GlcNAc.1	GlcNAc	5.37059
79	T6.GlcNAc.1	GlcNAc	6.26865
80	T6.GlcNAc.1	GlcNAc	3.14575
81	T6.GlcNAc.1	GlcNAc	0.809106
82	T6.GlcNAc.1	GlcNAc	7.25392
83	T6.GlcNAc.1	GlcNAc	3.47522
84	T6.GlcNAc.1	GlcNAc	0.542558
85	T6.GlcNAc.1	GlcNAc	0
86	T6.GlcNAc.1	GlcNAc	1.87425
87	T6.GlcNAc.1	GlcNAc	0.612271
88	T6.GlcNAc.1	GlcNAc	3.59539
89	T6.GlcNAc.1	GlcNAc	0.129384
90	T6.GlcNAc.1	GlcNAc	14.9431
91	T6.GlcNAc.1	GlcNAc	0.306641
92	T6.GlcNAc.1	GlcNAc	0
93	T6.GlcNAc.1	GlcNAc	0.0555106
94	T6.GlcNAc.1	GlcNAc	0.874885
95	T6.GlcNAc.1	GlcNAc	1.84444
96	T6.GlcNAc.1	GlcNAc	0.81398
97	T6.GlcNAc.1	GlcNAc	0
98	T6.GlcNAc.1	GlcNAc	NA
99	T6.GlcNAc.1	GlcNAc	NA
100	T6.GlcNAc.1	GlcNAc	NA
101	T6.GlcNAc.1	GlcNAc	NA
102	T6.GlcNAc.1	GlcNAc	NA
103	T6.GlcNAc.1	GlcNAc	NA
104	T6.GlcNAc.1	GlcNAc	NA
105	T6.GlcNAc.1	GlcNAc	NA
106	T6.GlcNAc.1	GlcNAc	NA
107	T6.GlcNAc.1	GlcNAc	NA
108	T6.GlcNAc.1	GlcNAc	NA
109	T6.GlcNAc.1	GlcNAc	NA
110	T6.GlcNAc.1	GlcNAc	NA
111	T6.GlcNAc.1	GlcNAc	NA
1	T6.GlcNAc.2	GlcNAc	0
2	T6.GlcNAc.2	GlcNAc	0.0877371
3	T6.GlcNAc.2	GlcNAc	1.29209
4	T6.GlcNAc.2	GlcNAc	10.1564
5	T6.GlcNAc.2	GlcNAc	0.823873
6	T6.GlcNAc.2	GlcNAc	3.65397
7	T6.GlcNAc.2	GlcNAc	0.867495
8	T6.GlcNAc.2	GlcNAc	10.3782
9	T6.GlcNAc.2	GlcNAc	3.86007
10	T6.GlcNAc.2	GlcNAc	1.1572
11	T6.GlcNAc.2	GlcNAc	0.596917
12	T6.GlcNAc.2	GlcNAc	1.32107
13	T6.GlcNAc.2	GlcNAc	0.537779
14	T6.GlcNAc.2	GlcNAc	0.399995
15	T6.GlcNAc.2	GlcNAc	0.188182
16	T6.GlcNAc.2	GlcNAc	0.808128
17	T6.GlcNAc.2	GlcNAc	9.97926
18	T6.GlcNAc.2	GlcNAc	1.43303
19	T6.GlcNAc.2	GlcNAc	4.67122
20	T6.GlcNAc.2	GlcNAc	15.4304
21	T6.GlcNAc.2	GlcNAc	6.77977
22	T6.GlcNAc.2	GlcNAc	2.1665
23	T6.GlcNAc.2	GlcNAc	0
24	T6.GlcNAc.2	GlcNAc	2.47853
25	T6.GlcNAc.2	GlcNAc	0.536674
26	T6.GlcNAc.2	GlcNAc	11.3976
27	T6.GlcNAc.2	GlcNAc	0.617125
28	T6.GlcNAc.2	GlcNAc	10.627
29	T6.GlcNAc.2	GlcNAc	0.0196863
30	T6.GlcNAc.2	GlcNAc	0.8531
31	T6.GlcNAc.2	GlcNAc	0.306718
32	T6.GlcNAc.2	GlcNAc	2.60875
33	T6.GlcNAc.2	GlcNAc	6.16826
34	T6.GlcNAc.2	GlcNAc	0.677729
35	T6.GlcNAc.2	GlcNAc	12.3636
36	T6.GlcNAc.2	GlcNAc	12.1434
37	T6.GlcNAc.2	GlcNAc	1.26616
38	T6.GlcNAc.2	GlcNAc	0.232615
39	T6.GlcNAc.2	GlcNAc	1.30929
40	T6.GlcNAc.2	GlcNAc	1.4296
41	T6.GlcNAc.2	GlcNAc	0.486135
42	T6.GlcNAc.2	GlcNAc	10.7832
43	T6.GlcNAc.2	GlcNAc	0.264977
44	T6.GlcNAc.2	GlcNAc	0.794844
45	T6.GlcNAc.2	GlcNAc	11.9925
46	T6.GlcNAc.2	GlcNAc	0.404369
47	T6.GlcNAc.2	GlcNAc	8.0046
48	T6.GlcNAc.2	GlcNAc	0.763522
49	T6.GlcNAc.2	GlcNAc	13.6656
50	T6.GlcNAc.2	GlcNAc	7.4592
51	T6.GlcNAc.2	GlcNAc	NA
52	T6.GlcNAc.2	GlcNAc	NA
53	T6.GlcNAc.2	GlcNAc	NA
54	T6.GlcNAc.2	GlcNAc	NA
55	T6.GlcNAc.2	GlcNAc	NA
56	T6.GlcNAc.2	GlcNAc	NA
57	T6.GlcNAc.2	GlcNAc	NA
58	T6.GlcNAc.2	GlcNAc	NA
59	T6.GlcNAc.2	GlcNAc	NA
60	T6.GlcNAc.2	GlcNAc	0.106729
61	T6.GlcNAc.2	GlcNAc	0
62	T6.GlcNAc.2	GlcNAc	0.434041
63	T6.GlcNAc.2	GlcNAc	4.60875
64	T6.GlcNAc.2	GlcNAc	3.60475
65	T6.GlcNAc.2	GlcNAc	4.0984
66	T6.GlcNAc.2	GlcNAc	0.892501
67	T6.GlcNAc.2	GlcNAc	0.26441
68	T6.GlcNAc.2	GlcNAc	0.581834
69	T6.GlcNAc.2	GlcNAc	0.245609
70	T6.GlcNAc.2	GlcNAc	0.478073
71	T6.GlcNAc.2	GlcNAc	5.31229
72	T6.GlcNAc.2	GlcNAc	0.209959
73	T6.GlcNAc.2	GlcNAc	6.16408
74	T6.GlcNAc.2	GlcNAc	3.30286
75	T6.GlcNAc.2	GlcNAc	0
76	T6.GlcNAc.2	GlcNAc	0.804439
77	T6.GlcNAc.2	GlcNAc	2.76089
78	T6.GlcNAc.2	GlcNAc	0.352251
79	T6.GlcNAc.2	GlcNAc	14.7725
80	T6.GlcNAc.2	GlcNAc	0
81	T6.GlcNAc.2	GlcNAc	2.24019
82	T6.GlcNAc.2	GlcNAc	3.34704
83	T6.GlcNAc.2	GlcNAc	1.15001
84	T6.GlcNAc.2	GlcNAc	4.58314
85	T6.GlcNAc.2	GlcNAc	0.537083
86	T6.GlcNAc.2	GlcNAc	1.12111
87	T6.GlcNAc.2	GlcNAc	6.33907
88	T6.GlcNAc.2	GlcNAc	0.53332
89	T6.GlcNAc.2	GlcNAc	8.13761
90	T6.GlcNAc.2	GlcNAc	4.29722
91	T6.GlcNAc.2	GlcNAc	7.77182
92	T6.GlcNAc.2	GlcNAc	2.86117
93	T6.GlcNAc.2	GlcNAc	3.19441
94	T6.GlcNAc.2	GlcNAc	1.7846
95	T6.GlcNAc.2	GlcNAc	15.1133
96	T6.GlcNAc.2	GlcNAc	0.381627
97	T6.GlcNAc.2	GlcNAc	0.350027
98	T6.GlcNAc.2	GlcNAc	4.78622
99	T6.GlcNAc.2	GlcNAc	2.54924
100	T6.GlcNAc.2	GlcNAc	6.10203
101	T6.GlcNAc.2	GlcNAc	0.291338
102	T6.GlcNAc.2	GlcNAc	5.39355
103	T6.GlcNAc.2	GlcNAc	7.52373
104	T6.GlcNAc.2	GlcNAc	4.66391
105	T6.GlcNAc.2	GlcNAc	3.08359
106	T6.GlcNAc.2	GlcNAc	8.71014
107	T6.GlcNAc.2	GlcNAc	0.701946
108	T6.GlcNAc.2	GlcNAc	2.90898
109	T6.GlcNAc.2	GlcNAc	0.416682
110	T6.GlcNAc.2	GlcNAc	0.780868
111	T6.GlcNAc.2	GlcNAc	NA
1	T6.GlcNAc.5	GlcNAc	0.47614
2	T6.GlcNAc.5	GlcNAc	2.39689
3	T6.GlcNAc.5	GlcNAc	18.4652
4	T6.GlcNAc.5	GlcNAc	10.9182
5	T6.GlcNAc.5	GlcNAc	1.49573
6	T6.GlcNAc.5	GlcNAc	13.8092
7	T6.GlcNAc.5	GlcNAc	1.10386
8	T6.GlcNAc.5	GlcNAc	1.01446
9	T6.GlcNAc.5	GlcNAc	0.445983
10	T6.GlcNAc.5	GlcNAc	0.887928
11	T6.GlcNAc.5	GlcNAc	0.389987
12	T6.GlcNAc.5	GlcNAc	20.2598
13	T6.GlcNAc.5	GlcNAc	14.4142
14	T6.GlcNAc.5	GlcNAc	17.5078
15	T6.GlcNAc.5	GlcNAc	0.331115
16	T6.GlcNAc.5	GlcNAc	12.3366
17	T6.GlcNAc.5	GlcNAc	0.304741
18	T6.GlcNAc.5	GlcNAc	16.73
19	T6.GlcNAc.5	GlcNAc	1.58685
20	T6.GlcNAc.5	GlcNAc	5.19336
21	T6.GlcNAc.5	GlcNAc	2.72727
22	T6.GlcNAc.5	GlcNAc	4.49676
23	T6.GlcNAc.5	GlcNAc	11.5404
24	T6.GlcNAc.5	GlcNAc	0.961497
25	T6.GlcNAc.5	GlcNAc	1.05306
26	T6.GlcNAc.5	GlcNAc	3.68874
27	T6.GlcNAc.5	GlcNAc	16.3867
28	T6.GlcNAc.5	GlcNAc	15.8113
29	T6.GlcNAc.5	GlcNAc	3.39247
30	T6.GlcNAc.5	GlcNAc	0.318588
31	T6.GlcNAc.5	GlcNAc	1.38771
32	T6.GlcNAc.5	GlcNAc	0.868358
33	T6.GlcNAc.5	GlcNAc	1.65879
34	T6.GlcNAc.5	GlcNAc	0.595331
35	T6.GlcNAc.5	GlcNAc	0.882312
36	T6.GlcNAc.5	GlcNAc	1.17094
37	T6.GlcNAc.5	GlcNAc	18.6749
38	T6.GlcNAc.5	GlcNAc	15.0712
39	T6.GlcNAc.5	GlcNAc	1.11203
40	T6.GlcNAc.5	GlcNAc	16.0322
41	T6.GlcNAc.5	GlcNAc	0.511757
42	T6.GlcNAc.5	GlcNAc	16.69
43	T6.GlcNAc.5	GlcNAc	0.712447
44	T6.GlcNAc.5	GlcNAc	0.74446
45	T6.GlcNAc.5	GlcNAc	3.27019
46	T6.GlcNAc.5	GlcNAc	1.07394
47	T6.GlcNAc.5	GlcNAc	13.2742
48	T6.GlcNAc.5	GlcNAc	16.6665
49	T6.GlcNAc.5	GlcNAc	NA
50	T6.GlcNAc.5	GlcNAc	NA
51	T6.GlcNAc.5	GlcNAc	NA
52	T6.GlcNAc.5	GlcNAc	NA
53	T6.GlcNAc.5	GlcNAc	NA
54	T6.GlcNAc.5	GlcNAc	NA
55	T6.GlcNAc.5	GlcNAc	NA
56	T6.GlcNAc.5	GlcNAc	NA
57	T6.GlcNAc.5	GlcNAc	NA
58	T6.GlcNAc.5	GlcNAc	NA
59	T6.GlcNAc.5	GlcNAc	NA
60	T6.GlcNAc.5	GlcNAc	17.096
61	T6.GlcNAc.5	GlcNAc	0.301851
62	T6.GlcNAc.5	GlcNAc	1.34589
63	T6.GlcNAc.5	GlcNAc	17.9596
64	T6.GlcNAc.5	GlcNAc	0.798303
65	T6.GlcNAc.5	GlcNAc	0.414951
66	T6.GlcNAc.5	GlcNAc	3.77203
67	T6.GlcNAc.5	GlcNAc	0.927347
68	T6.GlcNAc.5	GlcNAc	0.65431
69	T6.GlcNAc.5	GlcNAc	0.471974
70	T6.GlcNAc.5	GlcNAc	0.912019
71	T6.GlcNAc.5	GlcNAc	9.33173
72	T6.GlcNAc.5	GlcNAc	0.40371
73	T6.GlcNAc.5	GlcNAc	0.528763
74	T6.GlcNAc.5	GlcNAc	1.23739
75	T6.GlcNAc.5	GlcNAc	6.85857
76	T6.GlcNAc.5	GlcNAc	0.534817
77	T6.GlcNAc.5	GlcNAc	1.72145
78	T6.GlcNAc.5	GlcNAc	14.7741
79	T6.GlcNAc.5	GlcNAc	2.30047
80	T6.GlcNAc.5	GlcNAc	0.338224
81	T6.GlcNAc.5	GlcNAc	9.91749
82	T6.GlcNAc.5	GlcNAc	0.926703
83	T6.GlcNAc.5	GlcNAc	0.744454
84	T6.GlcNAc.5	GlcNAc	0.491139
85	T6.GlcNAc.5	GlcNAc	0.343504
86	T6.GlcNAc.5	GlcNAc	11.9398
87	T6.GlcNAc.5	GlcNAc	0.93479
88	T6.GlcNAc.5	GlcNAc	0.529116
89	T6.GlcNAc.5	GlcNAc	8.89499
90	T6.GlcNAc.5	GlcNAc	1.1057
91	T6.GlcNAc.5	GlcNAc	1.34946
92	T6.GlcNAc.5	GlcNAc	14.9627
93	T6.GlcNAc.5	GlcNAc	10.2001
94	T6.GlcNAc.5	GlcNAc	3.37121
95	T6.GlcNAc.5	GlcNAc	2.08487
96	T6.GlcNAc.5	GlcNAc	0.340051
97	T6.GlcNAc.5	GlcNAc	1.3019
98	T6.GlcNAc.5	GlcNAc	0.910182
99	T6.GlcNAc.5	GlcNAc	0.0196762
100	T6.GlcNAc.5	GlcNAc	12.6986
101	T6.GlcNAc.5	GlcNAc	0.340011
102	T6.GlcNAc.5	GlcNAc	6.4622
103	T6.GlcNAc.5	GlcNAc	1.0802
104	T6.GlcNAc.5	GlcNAc	1.991
105	T6.GlcNAc.5	GlcNAc	4.83157
106	T6.GlcNAc.5	GlcNAc	0.107904
107	T6.GlcNAc.5	GlcNAc	18.5105
108	T6.GlcNAc.5	GlcNAc	14.5279
109	T6.GlcNAc.5	GlcNAc	0
110	T6.GlcNAc.5	GlcNAc	0.894162
111	T6.GlcNAc.5	GlcNAc	0
1	T6.Fuc.0.5	Fucose	0.882067
2	T6.Fuc.0.5	Fucose	0.545662
3	T6.Fuc.0.5	Fucose	1.83623
4	T6.Fuc.0.5	Fucose	1.30692
5	T6.Fuc.0.5	Fucose	0.524015
6	T6.Fuc.0.5	Fucose	0.293493
7	T6.Fuc.0.5	Fucose	0.969278
8	T6.Fuc.0.5	Fucose	0.83773
9	T6.Fuc.0.5	Fucose	0.591082
10	T6.Fuc.0.5	Fucose	0.622273
11	T6.Fuc.0.5	Fucose	0.721641
12	T6.Fuc.0.5	Fucose	0.407314
13	T6.Fuc.0.5	Fucose	0.943989
14	T6.Fuc.0.5	Fucose	0.118344
15	T6.Fuc.0.5	Fucose	0.062261
16	T6.Fuc.0.5	Fucose	2.03646
17	T6.Fuc.0.5	Fucose	0.159465
18	T6.Fuc.0.5	Fucose	0.485423
19	T6.Fuc.0.5	Fucose	4.7594
20	T6.Fuc.0.5	Fucose	0.161637
21	T6.Fuc.0.5	Fucose	4.01433
22	T6.Fuc.0.5	Fucose	1.98899
23	T6.Fuc.0.5	Fucose	0.856284
24	T6.Fuc.0.5	Fucose	1.52206
25	T6.Fuc.0.5	Fucose	0.097628
26	T6.Fuc.0.5	Fucose	0.411745
27	T6.Fuc.0.5	Fucose	0.402103
28	T6.Fuc.0.5	Fucose	0.631293
29	T6.Fuc.0.5	Fucose	5.07869
30	T6.Fuc.0.5	Fucose	1.8314
31	T6.Fuc.0.5	Fucose	0.529341
32	T6.Fuc.0.5	Fucose	0.13647
33	T6.Fuc.0.5	Fucose	0.812463
34	T6.Fuc.0.5	Fucose	0.982672
35	T6.Fuc.0.5	Fucose	0.155006
36	T6.Fuc.0.5	Fucose	0.318544
37	T6.Fuc.0.5	Fucose	5.37776
38	T6.Fuc.0.5	Fucose	3.70222
39	T6.Fuc.0.5	Fucose	1.3157
40	T6.Fuc.0.5	Fucose	0.323878
41	T6.Fuc.0.5	Fucose	1.41886
42	T6.Fuc.0.5	Fucose	1.02258
43	T6.Fuc.0.5	Fucose	1.38551
44	T6.Fuc.0.5	Fucose	0.905266
45	T6.Fuc.0.5	Fucose	0.553059
46	T6.Fuc.0.5	Fucose	2.71648
47	T6.Fuc.0.5	Fucose	1.75301
48	T6.Fuc.0.5	Fucose	0.460062
49	T6.Fuc.0.5	Fucose	0.387319
50	T6.Fuc.0.5	Fucose	NA
51	T6.Fuc.0.5	Fucose	NA
52	T6.Fuc.0.5	Fucose	NA
53	T6.Fuc.0.5	Fucose	NA
54	T6.Fuc.0.5	Fucose	NA
55	T6.Fuc.0.5	Fucose	NA
56	T6.Fuc.0.5	Fucose	NA
57	T6.Fuc.0.5	Fucose	NA
58	T6.Fuc.0.5	Fucose	NA
59	T6.Fuc.0.5	Fucose	NA
60	T6.Fuc.0.5	Fucose	0.286403
61	T6.Fuc.0.5	Fucose	0.196323
62	T6.Fuc.0.5	Fucose	0.226306
63	T6.Fuc.0.5	Fucose	0.0598589
64	T6.Fuc.0.5	Fucose	0.311223
65	T6.Fuc.0.5	Fucose	0.683017
66	T6.Fuc.0.5	Fucose	0
67	T6.Fuc.0.5	Fucose	0.966174
68	T6.Fuc.0.5	Fucose	0.130408
69	T6.Fuc.0.5	Fucose	0.13553
70	T6.Fuc.0.5	Fucose	0.738827
71	T6.Fuc.0.5	Fucose	1.44995
72	T6.Fuc.0.5	Fucose	1.05461
73	T6.Fuc.0.5	Fucose	0.757008
74	T6.Fuc.0.5	Fucose	0.449778
75	T6.Fuc.0.5	Fucose	0
76	T6.Fuc.0.5	Fucose	0.502351
77	T6.Fuc.0.5	Fucose	0
78	T6.Fuc.0.5	Fucose	0.186394
79	T6.Fuc.0.5	Fucose	2.67813
80	T6.Fuc.0.5	Fucose	0.629461
81	T6.Fuc.0.5	Fucose	0.273412
82	T6.Fuc.0.5	Fucose	0
83	T6.Fuc.0.5	Fucose	0.169986
84	T6.Fuc.0.5	Fucose	0
85	T6.Fuc.0.5	Fucose	0.03811
86	T6.Fuc.0.5	Fucose	0.327952
87	T6.Fuc.0.5	Fucose	0.495892
88	T6.Fuc.0.5	Fucose	0.641087
89	T6.Fuc.0.5	Fucose	0.599357
90	T6.Fuc.0.5	Fucose	0.68056
91	T6.Fuc.0.5	Fucose	0.878327
92	T6.Fuc.0.5	Fucose	0
93	T6.Fuc.0.5	Fucose	0.691221
94	T6.Fuc.0.5	Fucose	0.539764
95	T6.Fuc.0.5	Fucose	0.35979
96	T6.Fuc.0.5	Fucose	0.317576
97	T6.Fuc.0.5	Fucose	4.00139
98	T6.Fuc.0.5	Fucose	0.510677
99	T6.Fuc.0.5	Fucose	3.83634
100	T6.Fuc.0.5	Fucose	0.885705
101	T6.Fuc.0.5	Fucose	0.407634
102	T6.Fuc.0.5	Fucose	0
103	T6.Fuc.0.5	Fucose	0.39585
104	T6.Fuc.0.5	Fucose	1.14883
105	T6.Fuc.0.5	Fucose	0.0198274
106	T6.Fuc.0.5	Fucose	NA
107	T6.Fuc.0.5	Fucose	NA
108	T6.Fuc.0.5	Fucose	NA
109	T6.Fuc.0.5	Fucose	NA
110	T6.Fuc.0.5	Fucose	NA
111	T6.Fuc.0.5	Fucose	NA
1	T6.Fuc.1	Fucose	3.36225
2	T6.Fuc.1	Fucose	0.456067
3	T6.Fuc.1	Fucose	1.08135
4	T6.Fuc.1	Fucose	0
5	T6.Fuc.1	Fucose	0.779159
6	T6.Fuc.1	Fucose	1.66164
7	T6.Fuc.1	Fucose	0.197688
8	T6.Fuc.1	Fucose	2.82448
9	T6.Fuc.1	Fucose	5.65774
10	T6.Fuc.1	Fucose	0.900908
11	T6.Fuc.1	Fucose	0.856698
12	T6.Fuc.1	Fucose	1.15314
13	T6.Fuc.1	Fucose	1.71425
14	T6.Fuc.1	Fucose	0.417746
15	T6.Fuc.1	Fucose	0.374656
16	T6.Fuc.1	Fucose	0.648332
17	T6.Fuc.1	Fucose	0.409172
18	T6.Fuc.1	Fucose	0.680086
19	T6.Fuc.1	Fucose	4.62486
20	T6.Fuc.1	Fucose	2.83615
21	T6.Fuc.1	Fucose	0.779752
22	T6.Fuc.1	Fucose	0.400823
23	T6.Fuc.1	Fucose	2.95491
24	T6.Fuc.1	Fucose	0.617968
25	T6.Fuc.1	Fucose	1.71081
26	T6.Fuc.1	Fucose	0.323252
27	T6.Fuc.1	Fucose	1.07866
28	T6.Fuc.1	Fucose	0.569831
29	T6.Fuc.1	Fucose	3.727
30	T6.Fuc.1	Fucose	1.08369
31	T6.Fuc.1	Fucose	0
32	T6.Fuc.1	Fucose	0.0131048
33	T6.Fuc.1	Fucose	0.348229
34	T6.Fuc.1	Fucose	0.41165
35	T6.Fuc.1	Fucose	0.944146
36	T6.Fuc.1	Fucose	0.573728
37	T6.Fuc.1	Fucose	0.720253
38	T6.Fuc.1	Fucose	0.491552
39	T6.Fuc.1	Fucose	1.26161
40	T6.Fuc.1	Fucose	0.462227
41	T6.Fuc.1	Fucose	0.261337
42	T6.Fuc.1	Fucose	1.14333
43	T6.Fuc.1	Fucose	0.314106
44	T6.Fuc.1	Fucose	2.35729
45	T6.Fuc.1	Fucose	0
46	T6.Fuc.1	Fucose	0.134399
47	T6.Fuc.1	Fucose	0.463492
48	T6.Fuc.1	Fucose	0.544386
49	T6.Fuc.1	Fucose	3.79046
50	T6.Fuc.1	Fucose	NA
51	T6.Fuc.1	Fucose	NA
52	T6.Fuc.1	Fucose	NA
53	T6.Fuc.1	Fucose	NA
54	T6.Fuc.1	Fucose	NA
55	T6.Fuc.1	Fucose	NA
56	T6.Fuc.1	Fucose	NA
57	T6.Fuc.1	Fucose	NA
58	T6.Fuc.1	Fucose	NA
59	T6.Fuc.1	Fucose	NA
60	T6.Fuc.1	Fucose	1.27824
61	T6.Fuc.1	Fucose	0.375245
62	T6.Fuc.1	Fucose	1.11534
63	T6.Fuc.1	Fucose	0.633564
64	T6.Fuc.1	Fucose	1.46827
65	T6.Fuc.1	Fucose	1.2806
66	T6.Fuc.1	Fucose	1.27081
67	T6.Fuc.1	Fucose	0.83779
68	T6.Fuc.1	Fucose	1.36261
69	T6.Fuc.1	Fucose	1.35051
70	T6.Fuc.1	Fucose	1.81518
71	T6.Fuc.1	Fucose	1.35565
72	T6.Fuc.1	Fucose	0.801535
73	T6.Fuc.1	Fucose	0.659968
74	T6.Fuc.1	Fucose	1.88698
75	T6.Fuc.1	Fucose	0.39176
76	T6.Fuc.1	Fucose	0.0883132
77	T6.Fuc.1	Fucose	1.46229
78	T6.Fuc.1	Fucose	0.549699
79	T6.Fuc.1	Fucose	2.32887
80	T6.Fuc.1	Fucose	5.98066
81	T6.Fuc.1	Fucose	1.07437
82	T6.Fuc.1	Fucose	0.249362
83	T6.Fuc.1	Fucose	0
84	T6.Fuc.1	Fucose	0.803735
85	T6.Fuc.1	Fucose	0.230496
86	T6.Fuc.1	Fucose	10.6662
87	T6.Fuc.1	Fucose	0.0462325
88	T6.Fuc.1	Fucose	0.739081
89	T6.Fuc.1	Fucose	7.71887
90	T6.Fuc.1	Fucose	5.50039
91	T6.Fuc.1	Fucose	6.28141
92	T6.Fuc.1	Fucose	1.42979
93	T6.Fuc.1	Fucose	0.244092
94	T6.Fuc.1	Fucose	2.32087
95	T6.Fuc.1	Fucose	0.240863
96	T6.Fuc.1	Fucose	0.189245
97	T6.Fuc.1	Fucose	1.41614
98	T6.Fuc.1	Fucose	9.45003
99	T6.Fuc.1	Fucose	8.62388
100	T6.Fuc.1	Fucose	NA
101	T6.Fuc.1	Fucose	NA
102	T6.Fuc.1	Fucose	NA
103	T6.Fuc.1	Fucose	NA
104	T6.Fuc.1	Fucose	NA
105	T6.Fuc.1	Fucose	NA
106	T6.Fuc.1	Fucose	NA
107	T6.Fuc.1	Fucose	NA
108	T6.Fuc.1	Fucose	NA
109	T6.Fuc.1	Fucose	NA
110	T6.Fuc.1	Fucose	NA
111	T6.Fuc.1	Fucose	NA
1	T6.Fuc.2.5	Fucose	1.25132
2	T6.Fuc.2.5	Fucose	0.680767
3	T6.Fuc.2.5	Fucose	1.72973
4	T6.Fuc.2.5	Fucose	4.67562
5	T6.Fuc.2.5	Fucose	0.663741
6	T6.Fuc.2.5	Fucose	1.91575
7	T6.Fuc.2.5	Fucose	5.43035
8	T6.Fuc.2.5	Fucose	2.45199
9	T6.Fuc.2.5	Fucose	0
10	T6.Fuc.2.5	Fucose	4.62707
11	T6.Fuc.2.5	Fucose	1.39525
12	T6.Fuc.2.5	Fucose	3.0539
13	T6.Fuc.2.5	Fucose	0.467597
14	T6.Fuc.2.5	Fucose	6.18533
15	T6.Fuc.2.5	Fucose	0.600063
16	T6.Fuc.2.5	Fucose	2.72268
17	T6.Fuc.2.5	Fucose	0.498123
18	T6.Fuc.2.5	Fucose	0.456884
19	T6.Fuc.2.5	Fucose	5.4268
20	T6.Fuc.2.5	Fucose	1.07395
21	T6.Fuc.2.5	Fucose	0.389604
22	T6.Fuc.2.5	Fucose	0.359516
23	T6.Fuc.2.5	Fucose	0.334587
24	T6.Fuc.2.5	Fucose	0.702906
25	T6.Fuc.2.5	Fucose	0.459595
26	T6.Fuc.2.5	Fucose	2.9589
27	T6.Fuc.2.5	Fucose	6.72437
28	T6.Fuc.2.5	Fucose	0
29	T6.Fuc.2.5	Fucose	0
30	T6.Fuc.2.5	Fucose	3.74042
31	T6.Fuc.2.5	Fucose	0.458014
32	T6.Fuc.2.5	Fucose	2.49112
33	T6.Fuc.2.5	Fucose	0.0144405
34	T6.Fuc.2.5	Fucose	1.30668
35	T6.Fuc.2.5	Fucose	0.18199
36	T6.Fuc.2.5	Fucose	2.42199
37	T6.Fuc.2.5	Fucose	0.32495
38	T6.Fuc.2.5	Fucose	0
39	T6.Fuc.2.5	Fucose	0.297208
40	T6.Fuc.2.5	Fucose	0.409845
41	T6.Fuc.2.5	Fucose	0.153002
42	T6.Fuc.2.5	Fucose	0.521679
43	T6.Fuc.2.5	Fucose	0.771187
44	T6.Fuc.2.5	Fucose	2.49066
45	T6.Fuc.2.5	Fucose	0.0525615
46	T6.Fuc.2.5	Fucose	0.2622
47	T6.Fuc.2.5	Fucose	0.426629
48	T6.Fuc.2.5	Fucose	0.27395
49	T6.Fuc.2.5	Fucose	3.89589
50	T6.Fuc.2.5	Fucose	NA
51	T6.Fuc.2.5	Fucose	NA
52	T6.Fuc.2.5	Fucose	NA
53	T6.Fuc.2.5	Fucose	NA
54	T6.Fuc.2.5	Fucose	NA
55	T6.Fuc.2.5	Fucose	NA
56	T6.Fuc.2.5	Fucose	NA
57	T6.Fuc.2.5	Fucose	NA
58	T6.Fuc.2.5	Fucose	NA
59	T6.Fuc.2.5	Fucose	NA
60	T6.Fuc.2.5	Fucose	1.59466
61	T6.Fuc.2.5	Fucose	5.85643
62	T6.Fuc.2.5	Fucose	3.98156
63	T6.Fuc.2.5	Fucose	3.33344
64	T6.Fuc.2.5	Fucose	1.75233
65	T6.Fuc.2.5	Fucose	4.57249
66	T6.Fuc.2.5	Fucose	2.1447
67	T6.Fuc.2.5	Fucose	0.650124
68	T6.Fuc.2.5	Fucose	2.12533
69	T6.Fuc.2.5	Fucose	0
70	T6.Fuc.2.5	Fucose	1.56369
71	T6.Fuc.2.5	Fucose	0
72	T6.Fuc.2.5	Fucose	6.15917
73	T6.Fuc.2.5	Fucose	0.0869722
74	T6.Fuc.2.5	Fucose	5.59397
75	T6.Fuc.2.5	Fucose	5.19897
76	T6.Fuc.2.5	Fucose	0.247828
77	T6.Fuc.2.5	Fucose	2.45201
78	T6.Fuc.2.5	Fucose	8.4531
79	T6.Fuc.2.5	Fucose	1.42857
80	T6.Fuc.2.5	Fucose	11.167
81	T6.Fuc.2.5	Fucose	2.09119
82	T6.Fuc.2.5	Fucose	7.35042
83	T6.Fuc.2.5	Fucose	2.4092
84	T6.Fuc.2.5	Fucose	0.0360089
85	T6.Fuc.2.5	Fucose	10.8602
86	T6.Fuc.2.5	Fucose	0.162706
87	T6.Fuc.2.5	Fucose	0
88	T6.Fuc.2.5	Fucose	3.46754
89	T6.Fuc.2.5	Fucose	0.694461
90	T6.Fuc.2.5	Fucose	0
91	T6.Fuc.2.5	Fucose	0
92	T6.Fuc.2.5	Fucose	NA
93	T6.Fuc.2.5	Fucose	NA
94	T6.Fuc.2.5	Fucose	NA
95	T6.Fuc.2.5	Fucose	NA
96	T6.Fuc.2.5	Fucose	NA
97	T6.Fuc.2.5	Fucose	NA
98	T6.Fuc.2.5	Fucose	NA
99	T6.Fuc.2.5	Fucose	NA
100	T6.Fuc.2.5	Fucose	NA
101	T6.Fuc.2.5	Fucose	NA
102	T6.Fuc.2.5	Fucose	NA
103	T6.Fuc.2.5	Fucose	NA
104	T6.Fuc.2.5	Fucose	NA
105	T6.Fuc.2.5	Fucose	NA
106	T6.Fuc.2.5	Fucose	NA
107	T6.Fuc.2.5	Fucose	NA
108	T6.Fuc.2.5	Fucose	NA
109	T6.Fuc.2.5	Fucose	NA
110	T6.Fuc.2.5	Fucose	NA
111	T6.Fuc.2.5	Fucose	NA
1	T6.Gal.1	Galactose	0.974725
2	T6.Gal.1	Galactose	1.19828
3	T6.Gal.1	Galactose	5.75513
4	T6.Gal.1	Galactose	15.1744
5	T6.Gal.1	Galactose	0.77136
6	T6.Gal.1	Galactose	1.71746
7	T6.Gal.1	Galactose	0.5806
8	T6.Gal.1	Galactose	2.17485
9	T6.Gal.1	Galactose	2.66784
10	T6.Gal.1	Galactose	0
11	T6.Gal.1	Galactose	11.8277
12	T6.Gal.1	Galactose	0.711265
13	T6.Gal.1	Galactose	4.71145
14	T6.Gal.1	Galactose	2.40045
15	T6.Gal.1	Galactose	1.9557
16	T6.Gal.1	Galactose	5.82615
17	T6.Gal.1	Galactose	0.730272
18	T6.Gal.1	Galactose	7.33067
19	T6.Gal.1	Galactose	0.65707
20	T6.Gal.1	Galactose	7.7767
21	T6.Gal.1	Galactose	2.12683
22	T6.Gal.1	Galactose	7.20834
23	T6.Gal.1	Galactose	0.661669
24	T6.Gal.1	Galactose	0.563123
25	T6.Gal.1	Galactose	3.26292
26	T6.Gal.1	Galactose	1.01349
27	T6.Gal.1	Galactose	0.928151
28	T6.Gal.1	Galactose	0.496015
29	T6.Gal.1	Galactose	1.98441
30	T6.Gal.1	Galactose	0.529199
31	T6.Gal.1	Galactose	0.118322
32	T6.Gal.1	Galactose	7.12778
33	T6.Gal.1	Galactose	17.2505
34	T6.Gal.1	Galactose	1.7676
35	T6.Gal.1	Galactose	1.37489
36	T6.Gal.1	Galactose	0.110912
37	T6.Gal.1	Galactose	1.29406
38	T6.Gal.1	Galactose	5.96495
39	T6.Gal.1	Galactose	6.14134
40	T6.Gal.1	Galactose	6.37231
41	T6.Gal.1	Galactose	13.4793
42	T6.Gal.1	Galactose	0.748648
43	T6.Gal.1	Galactose	6.38185
44	T6.Gal.1	Galactose	NA
45	T6.Gal.1	Galactose	NA
46	T6.Gal.1	Galactose	NA
47	T6.Gal.1	Galactose	NA
48	T6.Gal.1	Galactose	NA
49	T6.Gal.1	Galactose	NA
50	T6.Gal.1	Galactose	NA
51	T6.Gal.1	Galactose	NA
52	T6.Gal.1	Galactose	NA
53	T6.Gal.1	Galactose	NA
54	T6.Gal.1	Galactose	NA
55	T6.Gal.1	Galactose	NA
56	T6.Gal.1	Galactose	NA
57	T6.Gal.1	Galactose	NA
58	T6.Gal.1	Galactose	NA
59	T6.Gal.1	Galactose	NA
60	T6.Gal.1	Galactose	0.5578
61	T6.Gal.1	Galactose	0.528705
62	T6.Gal.1	Galactose	1.24239
63	T6.Gal.1	Galactose	1.52216
64	T6.Gal.1	Galactose	1.0419
65	T6.Gal.1	Galactose	2.68138
66	T6.Gal.1	Galactose	5.62471
67	T6.Gal.1	Galactose	0.568181
68	T6.Gal.1	Galactose	0
69	T6.Gal.1	Galactose	0.0320793
70	T6.Gal.1	Galactose	4.18619
71	T6.Gal.1	Galactose	4.43998
72	T6.Gal.1	Galactose	11.5978
73	T6.Gal.1	Galactose	7.91154
74	T6.Gal.1	Galactose	0.622164
75	T6.Gal.1	Galactose	9.59403
76	T6.Gal.1	Galactose	0.145946
77	T6.Gal.1	Galactose	5.95083
78	T6.Gal.1	Galactose	0.519394
79	T6.Gal.1	Galactose	1.5839
80	T6.Gal.1	Galactose	8.80813
81	T6.Gal.1	Galactose	12.0045
82	T6.Gal.1	Galactose	3.5413
83	T6.Gal.1	Galactose	3.32488
84	T6.Gal.1	Galactose	0
85	T6.Gal.1	Galactose	2.45347
86	T6.Gal.1	Galactose	0
87	T6.Gal.1	Galactose	3.25471
88	T6.Gal.1	Galactose	1.18213
89	T6.Gal.1	Galactose	3.30683
90	T6.Gal.1	Galactose	3.06068
91	T6.Gal.1	Galactose	1.3168
92	T6.Gal.1	Galactose	0
93	T6.Gal.1	Galactose	0.54197
94	T6.Gal.1	Galactose	4.81261
95	T6.Gal.1	Galactose	0.511743
96	T6.Gal.1	Galactose	8.01723
97	T6.Gal.1	Galactose	NA
98	T6.Gal.1	Galactose	NA
99	T6.Gal.1	Galactose	NA
100	T6.Gal.1	Galactose	NA
101	T6.Gal.1	Galactose	NA
102	T6.Gal.1	Galactose	NA
103	T6.Gal.1	Galactose	NA
104	T6.Gal.1	Galactose	NA
105	T6.Gal.1	Galactose	NA
106	T6.Gal.1	Galactose	NA
107	T6.Gal.1	Galactose	NA
108	T6.Gal.1	Galactose	NA
109	T6.Gal.1	Galactose	NA
110	T6.Gal.1	Galactose	NA
111	T6.Gal.1	Galactose	NA
1	T6.Gal.2	Galactose	0.455575
2	T6.Gal.2	Galactose	0.910565
3	T6.Gal.2	Galactose	1.28369
4	T6.Gal.2	Galactose	10.7227
5	T6.Gal.2	Galactose	11.2363
6	T6.Gal.2	Galactose	9.0096
7	T6.Gal.2	Galactose	9.19181
8	T6.Gal.2	Galactose	0.224522
9	T6.Gal.2	Galactose	0.561777
10	T6.Gal.2	Galactose	2.12433
11	T6.Gal.2	Galactose	1.18785
12	T6.Gal.2	Galactose	9.52044
13	T6.Gal.2	Galactose	1.5201
14	T6.Gal.2	Galactose	7.20554
15	T6.Gal.2	Galactose	8.28216
16	T6.Gal.2	Galactose	1.16232
17	T6.Gal.2	Galactose	1.06475
18	T6.Gal.2	Galactose	0.891598
19	T6.Gal.2	Galactose	8.78413
20	T6.Gal.2	Galactose	0.950253
21	T6.Gal.2	Galactose	0.0262074
22	T6.Gal.2	Galactose	1.81581
23	T6.Gal.2	Galactose	1.98884
24	T6.Gal.2	Galactose	4.38029
25	T6.Gal.2	Galactose	0
26	T6.Gal.2	Galactose	0.982487
27	T6.Gal.2	Galactose	8.28813
28	T6.Gal.2	Galactose	2.21367
29	T6.Gal.2	Galactose	13.3516
30	T6.Gal.2	Galactose	9.71439
31	T6.Gal.2	Galactose	9.84947
32	T6.Gal.2	Galactose	0.921203
33	T6.Gal.2	Galactose	5.46477
34	T6.Gal.2	Galactose	1.21883
35	T6.Gal.2	Galactose	8.56232
36	T6.Gal.2	Galactose	13.6212
37	T6.Gal.2	Galactose	16.7342
38	T6.Gal.2	Galactose	10.7854
39	T6.Gal.2	Galactose	7.68178
40	T6.Gal.2	Galactose	9.59534
41	T6.Gal.2	Galactose	8.63718
42	T6.Gal.2	Galactose	11.7126
43	T6.Gal.2	Galactose	0.559841
44	T6.Gal.2	Galactose	0.762147
45	T6.Gal.2	Galactose	1.07982
46	T6.Gal.2	Galactose	10.0376
47	T6.Gal.2	Galactose	9.00004
48	T6.Gal.2	Galactose	NA
49	T6.Gal.2	Galactose	NA
50	T6.Gal.2	Galactose	NA
51	T6.Gal.2	Galactose	NA
52	T6.Gal.2	Galactose	NA
53	T6.Gal.2	Galactose	NA
54	T6.Gal.2	Galactose	NA
55	T6.Gal.2	Galactose	NA
56	T6.Gal.2	Galactose	NA
57	T6.Gal.2	Galactose	NA
58	T6.Gal.2	Galactose	NA
59	T6.Gal.2	Galactose	NA
60	T6.Gal.2	Galactose	3.15421
61	T6.Gal.2	Galactose	7.75818
62	T6.Gal.2	Galactose	9.07504
63	T6.Gal.2	Galactose	7.59036
64	T6.Gal.2	Galactose	10.6175
65	T6.Gal.2	Galactose	9.79846
66	T6.Gal.2	Galactose	8.37941
67	T6.Gal.2	Galactose	12.5038
68	T6.Gal.2	Galactose	0.414748
69	T6.Gal.2	Galactose	8.13838
70	T6.Gal.2	Galactose	9.74852
71	T6.Gal.2	Galactose	11.4298
72	T6.Gal.2	Galactose	6.3748
73	T6.Gal.2	Galactose	0.24632
74	T6.Gal.2	Galactose	2.94103
75	T6.Gal.2	Galactose	3.88148
76	T6.Gal.2	Galactose	0
77	T6.Gal.2	Galactose	5.72259
78	T6.Gal.2	Galactose	4.31156
79	T6.Gal.2	Galactose	0.805721
80	T6.Gal.2	Galactose	1.75236
81	T6.Gal.2	Galactose	8.81142
82	T6.Gal.2	Galactose	0.637777
83	T6.Gal.2	Galactose	10.8103
84	T6.Gal.2	Galactose	0.838264
85	T6.Gal.2	Galactose	3.40319
86	T6.Gal.2	Galactose	4.81918
87	T6.Gal.2	Galactose	0
88	T6.Gal.2	Galactose	0
89	T6.Gal.2	Galactose	3.20314
90	T6.Gal.2	Galactose	4.48236
91	T6.Gal.2	Galactose	0.954127
92	T6.Gal.2	Galactose	8.54314
93	T6.Gal.2	Galactose	13.1932
94	T6.Gal.2	Galactose	2.35024
95	T6.Gal.2	Galactose	7.3295
96	T6.Gal.2	Galactose	12.2017
97	T6.Gal.2	Galactose	10.3383
98	T6.Gal.2	Galactose	11.6359
99	T6.Gal.2	Galactose	14.699
100	T6.Gal.2	Galactose	1.07566
101	T6.Gal.2	Galactose	0.606716
102	T6.Gal.2	Galactose	0.592198
103	T6.Gal.2	Galactose	3.46254
104	T6.Gal.2	Galactose	7.01551
105	T6.Gal.2	Galactose	2.94015
106	T6.Gal.2	Galactose	7.54686
107	T6.Gal.2	Galactose	NA
108	T6.Gal.2	Galactose	NA
109	T6.Gal.2	Galactose	NA
110	T6.Gal.2	Galactose	NA
111	T6.Gal.2	Galactose	NA
1	T6.Gal.5	Galactose	4.81871
2	T6.Gal.5	Galactose	10.2558
3	T6.Gal.5	Galactose	6.43897
4	T6.Gal.5	Galactose	1.87768
5	T6.Gal.5	Galactose	7.49506
6	T6.Gal.5	Galactose	13.3557
7	T6.Gal.5	Galactose	2.67929
8	T6.Gal.5	Galactose	12.9768
9	T6.Gal.5	Galactose	0.423315
10	T6.Gal.5	Galactose	7.22486
11	T6.Gal.5	Galactose	1.0959
12	T6.Gal.5	Galactose	12.4592
13	T6.Gal.5	Galactose	1.17293
14	T6.Gal.5	Galactose	9.01444
15	T6.Gal.5	Galactose	0.999155
16	T6.Gal.5	Galactose	16.4103
17	T6.Gal.5	Galactose	11.4832
18	T6.Gal.5	Galactose	0.215979
19	T6.Gal.5	Galactose	6.96966
20	T6.Gal.5	Galactose	11.7205
21	T6.Gal.5	Galactose	10.6812
22	T6.Gal.5	Galactose	0.415044
23	T6.Gal.5	Galactose	1.01143
24	T6.Gal.5	Galactose	9.66187
25	T6.Gal.5	Galactose	12.0127
26	T6.Gal.5	Galactose	12.8765
27	T6.Gal.5	Galactose	13.2898
28	T6.Gal.5	Galactose	0.694131
29	T6.Gal.5	Galactose	14.3083
30	T6.Gal.5	Galactose	14.7506
31	T6.Gal.5	Galactose	0.510425
32	T6.Gal.5	Galactose	8.5833
33	T6.Gal.5	Galactose	12.0565
34	T6.Gal.5	Galactose	0.8976
35	T6.Gal.5	Galactose	0.367461
36	T6.Gal.5	Galactose	0.512769
37	T6.Gal.5	Galactose	8.3177
38	T6.Gal.5	Galactose	12.0741
39	T6.Gal.5	Galactose	17.3827
40	T6.Gal.5	Galactose	0.398461
41	T6.Gal.5	Galactose	13.1491
42	T6.Gal.5	Galactose	12.7407
43	T6.Gal.5	Galactose	10.6253
44	T6.Gal.5	Galactose	2.31128
45	T6.Gal.5	Galactose	0.753844
46	T6.Gal.5	Galactose	11.3327
47	T6.Gal.5	Galactose	0.687245
48	T6.Gal.5	Galactose	0.478648
49	T6.Gal.5	Galactose	10.7597
50	T6.Gal.5	Galactose	NA
51	T6.Gal.5	Galactose	NA
52	T6.Gal.5	Galactose	NA
53	T6.Gal.5	Galactose	NA
54	T6.Gal.5	Galactose	NA
55	T6.Gal.5	Galactose	NA
56	T6.Gal.5	Galactose	NA
57	T6.Gal.5	Galactose	NA
58	T6.Gal.5	Galactose	NA
59	T6.Gal.5	Galactose	NA
60	T6.Gal.5	Galactose	11.4433
61	T6.Gal.5	Galactose	11.3556
62	T6.Gal.5	Galactose	12.4822
63	T6.Gal.5	Galactose	0.198
64	T6.Gal.5	Galactose	1.71055
65	T6.Gal.5	Galactose	11.5984
66	T6.Gal.5	Galactose	3.79166
67	T6.Gal.5	Galactose	10.1347
68	T6.Gal.5	Galactose	10.9477
69	T6.Gal.5	Galactose	4.07591
70	T6.Gal.5	Galactose	3.2132
71	T6.Gal.5	Galactose	12.0415
72	T6.Gal.5	Galactose	4.35917
73	T6.Gal.5	Galactose	4.53505
74	T6.Gal.5	Galactose	2.88006
75	T6.Gal.5	Galactose	3.18712
76	T6.Gal.5	Galactose	2.84504
77	T6.Gal.5	Galactose	3.68718
78	T6.Gal.5	Galactose	1.49572
79	T6.Gal.5	Galactose	13.1618
80	T6.Gal.5	Galactose	0.862239
81	T6.Gal.5	Galactose	4.57866
82	T6.Gal.5	Galactose	4.47928
83	T6.Gal.5	Galactose	4.19858
84	T6.Gal.5	Galactose	6.60537
85	T6.Gal.5	Galactose	5.73542
86	T6.Gal.5	Galactose	0
87	T6.Gal.5	Galactose	3.50587
88	T6.Gal.5	Galactose	0.0490194
89	T6.Gal.5	Galactose	3.62608
90	T6.Gal.5	Galactose	1.73806
91	T6.Gal.5	Galactose	2.96037
92	T6.Gal.5	Galactose	4.31396
93	T6.Gal.5	Galactose	0.917494
94	T6.Gal.5	Galactose	3.19303
95	T6.Gal.5	Galactose	8.14634
96	T6.Gal.5	Galactose	6.59359
97	T6.Gal.5	Galactose	10.1584
98	T6.Gal.5	Galactose	2.94459
99	T6.Gal.5	Galactose	2.78578
100	T6.Gal.5	Galactose	9.96983
101	T6.Gal.5	Galactose	7.52516
102	T6.Gal.5	Galactose	3.65511
103	T6.Gal.5	Galactose	2.78171
104	T6.Gal.5	Galactose	5.15413
105	T6.Gal.5	Galactose	NA
106	T6.Gal.5	Galactose	NA
107	T6.Gal.5	Galactose	NA
108	T6.Gal.5	Galactose	NA
109	T6.Gal.5	Galactose	NA
110	T6.Gal.5	Galactose	NA
111	T6.Gal.5	Galactose	NA
1	T6.GalNAc.0.5	GalNAc	0.108376
2	T6.GalNAc.0.5	GalNAc	1.3395
3	T6.GalNAc.0.5	GalNAc	0.887081
4	T6.GalNAc.0.5	GalNAc	0.698368
5	T6.GalNAc.0.5	GalNAc	0
6	T6.GalNAc.0.5	GalNAc	0
7	T6.GalNAc.0.5	GalNAc	0.425877
8	T6.GalNAc.0.5	GalNAc	1.23449
9	T6.GalNAc.0.5	GalNAc	0.229346
10	T6.GalNAc.0.5	GalNAc	0.683454
11	T6.GalNAc.0.5	GalNAc	0.398948
12	T6.GalNAc.0.5	GalNAc	1.05354
13	T6.GalNAc.0.5	GalNAc	0
14	T6.GalNAc.0.5	GalNAc	0.273419
15	T6.GalNAc.0.5	GalNAc	1.81971
16	T6.GalNAc.0.5	GalNAc	1.46995
17	T6.GalNAc.0.5	GalNAc	0.375815
18	T6.GalNAc.0.5	GalNAc	1.06234
19	T6.GalNAc.0.5	GalNAc	0.226748
20	T6.GalNAc.0.5	GalNAc	0.810405
21	T6.GalNAc.0.5	GalNAc	0.600252
22	T6.GalNAc.0.5	GalNAc	0.11146
23	T6.GalNAc.0.5	GalNAc	0.418359
24	T6.GalNAc.0.5	GalNAc	0.280694
25	T6.GalNAc.0.5	GalNAc	0.67836
26	T6.GalNAc.0.5	GalNAc	1.18477
27	T6.GalNAc.0.5	GalNAc	0.346635
28	T6.GalNAc.0.5	GalNAc	0.122763
29	T6.GalNAc.0.5	GalNAc	0.013165
30	T6.GalNAc.0.5	GalNAc	0.426024
31	T6.GalNAc.0.5	GalNAc	0.798979
32	T6.GalNAc.0.5	GalNAc	0.645635
33	T6.GalNAc.0.5	GalNAc	0.573215
34	T6.GalNAc.0.5	GalNAc	9.63017
35	T6.GalNAc.0.5	GalNAc	6.30815
36	T6.GalNAc.0.5	GalNAc	0.525447
37	T6.GalNAc.0.5	GalNAc	12.5703
38	T6.GalNAc.0.5	GalNAc	0.773952
39	T6.GalNAc.0.5	GalNAc	0.856261
40	T6.GalNAc.0.5	GalNAc	0.283845
41	T6.GalNAc.0.5	GalNAc	2.05093
42	T6.GalNAc.0.5	GalNAc	0.633188
43	T6.GalNAc.0.5	GalNAc	0.180703
44	T6.GalNAc.0.5	GalNAc	12.1101
45	T6.GalNAc.0.5	GalNAc	17.4833
46	T6.GalNAc.0.5	GalNAc	2.13816
47	T6.GalNAc.0.5	GalNAc	NA
48	T6.GalNAc.0.5	GalNAc	NA
49	T6.GalNAc.0.5	GalNAc	NA
50	T6.GalNAc.0.5	GalNAc	NA
51	T6.GalNAc.0.5	GalNAc	NA
52	T6.GalNAc.0.5	GalNAc	NA
53	T6.GalNAc.0.5	GalNAc	NA
54	T6.GalNAc.0.5	GalNAc	NA
55	T6.GalNAc.0.5	GalNAc	NA
56	T6.GalNAc.0.5	GalNAc	NA
57	T6.GalNAc.0.5	GalNAc	NA
58	T6.GalNAc.0.5	GalNAc	NA
59	T6.GalNAc.0.5	GalNAc	NA
60	T6.GalNAc.0.5	GalNAc	2.17587
61	T6.GalNAc.0.5	GalNAc	0.396901
62	T6.GalNAc.0.5	GalNAc	0.660706
63	T6.GalNAc.0.5	GalNAc	0
64	T6.GalNAc.0.5	GalNAc	0
65	T6.GalNAc.0.5	GalNAc	0.379565
66	T6.GalNAc.0.5	GalNAc	6.77875
67	T6.GalNAc.0.5	GalNAc	0.624015
68	T6.GalNAc.0.5	GalNAc	0.412348
69	T6.GalNAc.0.5	GalNAc	0.684266
70	T6.GalNAc.0.5	GalNAc	0.161849
71	T6.GalNAc.0.5	GalNAc	0.221736
72	T6.GalNAc.0.5	GalNAc	0.346582
73	T6.GalNAc.0.5	GalNAc	0.664176
74	T6.GalNAc.0.5	GalNAc	0
75	T6.GalNAc.0.5	GalNAc	0.821803
76	T6.GalNAc.0.5	GalNAc	1.94884
77	T6.GalNAc.0.5	GalNAc	10.719
78	T6.GalNAc.0.5	GalNAc	0.781281
79	T6.GalNAc.0.5	GalNAc	0.372336
80	T6.GalNAc.0.5	GalNAc	0
81	T6.GalNAc.0.5	GalNAc	0.121298
82	T6.GalNAc.0.5	GalNAc	0.585228
83	T6.GalNAc.0.5	GalNAc	0.178645
84	T6.GalNAc.0.5	GalNAc	0
85	T6.GalNAc.0.5	GalNAc	0.0966088
86	T6.GalNAc.0.5	GalNAc	0.765143
87	T6.GalNAc.0.5	GalNAc	1.02693
88	T6.GalNAc.0.5	GalNAc	0.429502
89	T6.GalNAc.0.5	GalNAc	0.869062
90	T6.GalNAc.0.5	GalNAc	7.30068
91	T6.GalNAc.0.5	GalNAc	0.13255
92	T6.GalNAc.0.5	GalNAc	0.25785
93	T6.GalNAc.0.5	GalNAc	0.251259
94	T6.GalNAc.0.5	GalNAc	0
95	T6.GalNAc.0.5	GalNAc	0.586714
96	T6.GalNAc.0.5	GalNAc	0.0412244
97	T6.GalNAc.0.5	GalNAc	0
98	T6.GalNAc.0.5	GalNAc	0.881777
99	T6.GalNAc.0.5	GalNAc	1.33574
100	T6.GalNAc.0.5	GalNAc	0.18164
101	T6.GalNAc.0.5	GalNAc	0.286719
102	T6.GalNAc.0.5	GalNAc	0.493405
103	T6.GalNAc.0.5	GalNAc	2.25399
104	T6.GalNAc.0.5	GalNAc	NA
105	T6.GalNAc.0.5	GalNAc	NA
106	T6.GalNAc.0.5	GalNAc	NA
107	T6.GalNAc.0.5	GalNAc	NA
108	T6.GalNAc.0.5	GalNAc	NA
109	T6.GalNAc.0.5	GalNAc	NA
110	T6.GalNAc.0.5	GalNAc	NA
111	T6.GalNAc.0.5	GalNAc	NA
1	T6.GalNAc.1.0	GalNAc	0
2	T6.GalNAc.1.0	GalNAc	0.392572
3	T6.GalNAc.1.0	GalNAc	16.0562
4	T6.GalNAc.1.0	GalNAc	1.38111
5	T6.GalNAc.1.0	GalNAc	0.274258
6	T6.GalNAc.1.0	GalNAc	1.93542
7	T6.GalNAc.1.0	GalNAc	0.160013
8	T6.GalNAc.1.0	GalNAc	0.7722
9	T6.GalNAc.1.0	GalNAc	1.71242
10	T6.GalNAc.1.0	GalNAc	1.50488
11	T6.GalNAc.1.0	GalNAc	0.8763
12	T6.GalNAc.1.0	GalNAc	0.426005
13	T6.GalNAc.1.0	GalNAc	0.419961
14	T6.GalNAc.1.0	GalNAc	0.839702
15	T6.GalNAc.1.0	GalNAc	1.09517
16	T6.GalNAc.1.0	GalNAc	0.740875
17	T6.GalNAc.1.0	GalNAc	0
18	T6.GalNAc.1.0	GalNAc	2.34369
19	T6.GalNAc.1.0	GalNAc	0.946963
20	T6.GalNAc.1.0	GalNAc	0.43516
21	T6.GalNAc.1.0	GalNAc	0.0481263
22	T6.GalNAc.1.0	GalNAc	0.0525652
23	T6.GalNAc.1.0	GalNAc	2.34891
24	T6.GalNAc.1.0	GalNAc	0.165219
25	T6.GalNAc.1.0	GalNAc	0.807981
26	T6.GalNAc.1.0	GalNAc	0.140845
27	T6.GalNAc.1.0	GalNAc	0.745059
28	T6.GalNAc.1.0	GalNAc	0.932034
29	T6.GalNAc.1.0	GalNAc	3.23477
30	T6.GalNAc.1.0	GalNAc	0.196421
31	T6.GalNAc.1.0	GalNAc	0
32	T6.GalNAc.1.0	GalNAc	0.187212
33	T6.GalNAc.1.0	GalNAc	1.74247
34	T6.GalNAc.1.0	GalNAc	1.10815
35	T6.GalNAc.1.0	GalNAc	2.70302
36	T6.GalNAc.1.0	GalNAc	0.501651
37	T6.GalNAc.1.0	GalNAc	1.28852
38	T6.GalNAc.1.0	GalNAc	0.926113
39	T6.GalNAc.1.0	GalNAc	0.527754
40	T6.GalNAc.1.0	GalNAc	0
41	T6.GalNAc.1.0	GalNAc	2.29643
42	T6.GalNAc.1.0	GalNAc	0.44213
43	T6.GalNAc.1.0	GalNAc	0.257825
44	T6.GalNAc.1.0	GalNAc	0.610838
45	T6.GalNAc.1.0	GalNAc	NA
46	T6.GalNAc.1.0	GalNAc	NA
47	T6.GalNAc.1.0	GalNAc	NA
48	T6.GalNAc.1.0	GalNAc	NA
49	T6.GalNAc.1.0	GalNAc	NA
50	T6.GalNAc.1.0	GalNAc	NA
51	T6.GalNAc.1.0	GalNAc	NA
52	T6.GalNAc.1.0	GalNAc	NA
53	T6.GalNAc.1.0	GalNAc	NA
54	T6.GalNAc.1.0	GalNAc	NA
55	T6.GalNAc.1.0	GalNAc	NA
56	T6.GalNAc.1.0	GalNAc	NA
57	T6.GalNAc.1.0	GalNAc	NA
58	T6.GalNAc.1.0	GalNAc	NA
59	T6.GalNAc.1.0	GalNAc	NA
60	T6.GalNAc.1.0	GalNAc	0.41584
61	T6.GalNAc.1.0	GalNAc	0.377844
62	T6.GalNAc.1.0	GalNAc	0.105639
63	T6.GalNAc.1.0	GalNAc	0.129692
64	T6.GalNAc.1.0	GalNAc	0.654106
65	T6.GalNAc.1.0	GalNAc	0.272189
66	T6.GalNAc.1.0	GalNAc	0.00710092
67	T6.GalNAc.1.0	GalNAc	0.437161
68	T6.GalNAc.1.0	GalNAc	0
69	T6.GalNAc.1.0	GalNAc	0
70	T6.GalNAc.1.0	GalNAc	0
71	T6.GalNAc.1.0	GalNAc	0.574686
72	T6.GalNAc.1.0	GalNAc	0.187036
73	T6.GalNAc.1.0	GalNAc	0.544006
74	T6.GalNAc.1.0	GalNAc	0.391748
75	T6.GalNAc.1.0	GalNAc	1.21786
76	T6.GalNAc.1.0	GalNAc	0.36162
77	T6.GalNAc.1.0	GalNAc	13.7172
78	T6.GalNAc.1.0	GalNAc	0.850579
79	T6.GalNAc.1.0	GalNAc	0.52826
80	T6.GalNAc.1.0	GalNAc	0
81	T6.GalNAc.1.0	GalNAc	0.492688
82	T6.GalNAc.1.0	GalNAc	2.17002
83	T6.GalNAc.1.0	GalNAc	0.63904
84	T6.GalNAc.1.0	GalNAc	5.87803
85	T6.GalNAc.1.0	GalNAc	12.0567
86	T6.GalNAc.1.0	GalNAc	0.745131
87	T6.GalNAc.1.0	GalNAc	0.5744
88	T6.GalNAc.1.0	GalNAc	8.50462
89	T6.GalNAc.1.0	GalNAc	0.0684043
90	T6.GalNAc.1.0	GalNAc	0.330015
91	T6.GalNAc.1.0	GalNAc	0.501533
92	T6.GalNAc.1.0	GalNAc	0.538751
93	T6.GalNAc.1.0	GalNAc	0.445284
94	T6.GalNAc.1.0	GalNAc	12.8695
95	T6.GalNAc.1.0	GalNAc	0.290464
96	T6.GalNAc.1.0	GalNAc	0.655558
97	T6.GalNAc.1.0	GalNAc	15.6738
98	T6.GalNAc.1.0	GalNAc	NA
99	T6.GalNAc.1.0	GalNAc	NA
100	T6.GalNAc.1.0	GalNAc	NA
101	T6.GalNAc.1.0	GalNAc	NA
102	T6.GalNAc.1.0	GalNAc	NA
103	T6.GalNAc.1.0	GalNAc	NA
104	T6.GalNAc.1.0	GalNAc	NA
105	T6.GalNAc.1.0	GalNAc	NA
106	T6.GalNAc.1.0	GalNAc	NA
107	T6.GalNAc.1.0	GalNAc	NA
108	T6.GalNAc.1.0	GalNAc	NA
109	T6.GalNAc.1.0	GalNAc	NA
110	T6.GalNAc.1.0	GalNAc	NA
111	T6.GalNAc.1.0	GalNAc	NA
1	T6.GalNAc.2.5	GalNAc	0.234096
2	T6.GalNAc.2.5	GalNAc	0.339239
3	T6.GalNAc.2.5	GalNAc	0.550892
4	T6.GalNAc.2.5	GalNAc	1.36903
5	T6.GalNAc.2.5	GalNAc	1.35123
6	T6.GalNAc.2.5	GalNAc	0.690034
7	T6.GalNAc.2.5	GalNAc	0.411649
8	T6.GalNAc.2.5	GalNAc	1.21347
9	T6.GalNAc.2.5	GalNAc	0.746688
10	T6.GalNAc.2.5	GalNAc	0.305632
11	T6.GalNAc.2.5	GalNAc	0.407051
12	T6.GalNAc.2.5	GalNAc	0.501736
13	T6.GalNAc.2.5	GalNAc	0.84592
14	T6.GalNAc.2.5	GalNAc	0.510616
15	T6.GalNAc.2.5	GalNAc	1.09019
16	T6.GalNAc.2.5	GalNAc	0.552518
17	T6.GalNAc.2.5	GalNAc	17.7831
18	T6.GalNAc.2.5	GalNAc	2.05416
19	T6.GalNAc.2.5	GalNAc	1.96889
20	T6.GalNAc.2.5	GalNAc	1.39256
21	T6.GalNAc.2.5	GalNAc	0.372504
22	T6.GalNAc.2.5	GalNAc	11.6573
23	T6.GalNAc.2.5	GalNAc	1.81576
24	T6.GalNAc.2.5	GalNAc	0.982445
25	T6.GalNAc.2.5	GalNAc	0.800752
26	T6.GalNAc.2.5	GalNAc	0.863516
27	T6.GalNAc.2.5	GalNAc	1.07191
28	T6.GalNAc.2.5	GalNAc	0.575886
29	T6.GalNAc.2.5	GalNAc	0
30	T6.GalNAc.2.5	GalNAc	2.16012
31	T6.GalNAc.2.5	GalNAc	1.67634
32	T6.GalNAc.2.5	GalNAc	0.27152
33	T6.GalNAc.2.5	GalNAc	1.99836
34	T6.GalNAc.2.5	GalNAc	2.86269
35	T6.GalNAc.2.5	GalNAc	1.33137
36	T6.GalNAc.2.5	GalNAc	3.57544
37	T6.GalNAc.2.5	GalNAc	0.860707
38	T6.GalNAc.2.5	GalNAc	0.19277
39	T6.GalNAc.2.5	GalNAc	1.0975
40	T6.GalNAc.2.5	GalNAc	3.53171
41	T6.GalNAc.2.5	GalNAc	0.0622935
42	T6.GalNAc.2.5	GalNAc	1.87347
43	T6.GalNAc.2.5	GalNAc	0.736034
44	T6.GalNAc.2.5	GalNAc	2.96587
45	T6.GalNAc.2.5	GalNAc	1.25211
46	T6.GalNAc.2.5	GalNAc	0.171181
47	T6.GalNAc.2.5	GalNAc	NA
48	T6.GalNAc.2.5	GalNAc	NA
49	T6.GalNAc.2.5	GalNAc	NA
50	T6.GalNAc.2.5	GalNAc	NA
51	T6.GalNAc.2.5	GalNAc	NA
52	T6.GalNAc.2.5	GalNAc	NA
53	T6.GalNAc.2.5	GalNAc	NA
54	T6.GalNAc.2.5	GalNAc	NA
55	T6.GalNAc.2.5	GalNAc	NA
56	T6.GalNAc.2.5	GalNAc	NA
57	T6.GalNAc.2.5	GalNAc	NA
58	T6.GalNAc.2.5	GalNAc	NA
59	T6.GalNAc.2.5	GalNAc	NA
60	T6.GalNAc.2.5	GalNAc	0
61	T6.GalNAc.2.5	GalNAc	17.242
62	T6.GalNAc.2.5	GalNAc	0.223862
63	T6.GalNAc.2.5	GalNAc	0.568428
64	T6.GalNAc.2.5	GalNAc	7.09049
65	T6.GalNAc.2.5	GalNAc	4.77849
66	T6.GalNAc.2.5	GalNAc	0
67	T6.GalNAc.2.5	GalNAc	0.59245
68	T6.GalNAc.2.5	GalNAc	0.618208
69	T6.GalNAc.2.5	GalNAc	5.06202
70	T6.GalNAc.2.5	GalNAc	0.394177
71	T6.GalNAc.2.5	GalNAc	0.167768
72	T6.GalNAc.2.5	GalNAc	0.122008
73	T6.GalNAc.2.5	GalNAc	0.629064
74	T6.GalNAc.2.5	GalNAc	11.5303
75	T6.GalNAc.2.5	GalNAc	0.690376
76	T6.GalNAc.2.5	GalNAc	0.0343823
77	T6.GalNAc.2.5	GalNAc	0
78	T6.GalNAc.2.5	GalNAc	0
79	T6.GalNAc.2.5	GalNAc	0.256849
80	T6.GalNAc.2.5	GalNAc	0
81	T6.GalNAc.2.5	GalNAc	0.0123543
82	T6.GalNAc.2.5	GalNAc	6.33679
83	T6.GalNAc.2.5	GalNAc	9.70975
84	T6.GalNAc.2.5	GalNAc	1.41308
85	T6.GalNAc.2.5	GalNAc	10.0339
86	T6.GalNAc.2.5	GalNAc	0.706231
87	T6.GalNAc.2.5	GalNAc	0.553297
88	T6.GalNAc.2.5	GalNAc	0
89	T6.GalNAc.2.5	GalNAc	0
90	T6.GalNAc.2.5	GalNAc	6.34658
91	T6.GalNAc.2.5	GalNAc	3.13682
92	T6.GalNAc.2.5	GalNAc	6.24997
93	T6.GalNAc.2.5	GalNAc	0.175303
94	T6.GalNAc.2.5	GalNAc	0
95	T6.GalNAc.2.5	GalNAc	12.2985
96	T6.GalNAc.2.5	GalNAc	0
97	T6.GalNAc.2.5	GalNAc	0.0603683
98	T6.GalNAc.2.5	GalNAc	11.096
99	T6.GalNAc.2.5	GalNAc	1.07296
100	T6.GalNAc.2.5	GalNAc	0.254684
101	T6.GalNAc.2.5	GalNAc	0
102	T6.GalNAc.2.5	GalNAc	0.319324
103	T6.GalNAc.2.5	GalNAc	4.9983
104	T6.GalNAc.2.5	GalNAc	0
105	T6.GalNAc.2.5	GalNAc	9.6054
106	T6.GalNAc.2.5	GalNAc	0.991874
107	T6.GalNAc.2.5	GalNAc	0
108	T6.GalNAc.2.5	GalNAc	1.57402
109	T6.GalNAc.2.5	GalNAc	0
110	T6.GalNAc.2.5	GalNAc	0.399228
111	T6.GalNAc.2.5	GalNAc	NA
1	T6.Mucin.0.5	Mucin	0.385528
[truncated: 332 more rows]

## Sheet: Figure 1C
Incubation	NA	glucose	NeuAc		GlcNAc			fucose			galactose			GalNAc			mucin
			Conc.1 mg/ml	Conc.2 mg/ml*	Conc.1 mg/ml*	Conc.2 mg/ml	Conc.5 mg/ml	Conc.0.5 mg/ml	Conc.1 mg/ml*	Conc.2.5 mg/ml	Conc.1 mg/ml*	Conc.2 mg/ml	Conc.5 mg/ml	Conc.0.5 mg/ml	Conc.1 mg/ml*	Conc.2.5 mg/ml	Conc.0.5 mg/ml	Conc.1 mg/ml	Conc.2.5 mg/ml
MonoA	2.38	64.29	20.41	18.8	28.95	52.94	35.85	6.52	22.5	53.13	48.65	72.34	82.22	11.36	18.42	29.41	15.79	20.41	34.15
MonoB	0	53.3333	14.8148	14.8	20	42	50	12.2449	18.3673	30.6122	41.8605	51.0638	65.3061	10.8696	13.6364	13.0435	25.8065	31.1111	54.2373
MonoC	3.6	56.3	-	33.3	-	-	77.8	-	-	14.8	-	-	61.1	-	-	37	-	-	13
*corresponding to values in the inset plot

## Sheet: Figure 1D
Compound	Legend	compound used (% of intial)
GlcNAc	microcosms	11.77
GlcNAc	microcosms	-1.47
GlcNAc	microcosms	28.66
GlcNAc	dead control	0.65
GlcNAc	dead control	-4.15
GlcNAc	dead control	-0.53
Galactose	microcosms	25.52
Galactose	microcosms	22.15
Galactose	microcosms	27.56
Galactose	dead control	15.31
Galactose	dead control	-10.76
Galactose	dead control	-2.49
Fucose	microcosms	28.44
Fucose	microcosms	41.23
Fucose	microcosms	35.83
Fucose	dead control	5.09
Fucose	dead control	-0.97
Fucose	dead control	-3.7
GalNAc	microcosms	48.4
GalNAc	microcosms	57.7
GalNAc	microcosms	60.64
GalNAc	dead control	2.01
GalNAc	dead control	16.24
GalNAc	dead control	12.09
NeuAc	microcosms	69
NeuAc	microcosms	66.94
NeuAc	microcosms	47.12
NeuAc	dead control	-26.48
NeuAc	dead control	0.45
NeuAc	dead control	1.09

## Sheet: Figure 2A
MAG_ID	Initial relative abundance (%) based on coverage
Muribaculaceae bacterium RACS_001	2.55264
Mulibaculum sp. RACS_002	1.93344
Muribaculaceae bacterium RACS_003	6.30296
Bacteroidales bacterium RACS_004	0.495064
Burkholderiaceae bacterium RACS_005	0.220904
Alistipes sp. RACS_006	3.27743
Lachnospiraceae bacterium RACS_007	0.849273
Muribaculaceae bacterium RACS_008	6.36918
Muribaculaceae bacterium RACS_009	0.416189
Lachnospiraceae bacterium RACS_010	1.4994
Muribaculaceae bacterium RACS_011	0.925365
Muribaculaceae bacterium RACS_012	1.34218
Muribaculaceae bacterium RACS_013	0.305709
Muribaculaceae bacterium RACS_014	1.10713
Muribaculaceae bacterium RACS_015	0.594003
Muribaculaceae bacterium RACS_016	0.443697
Muribaculaceae bacterium RACS_017	0.563838
Muribaculaceae bacterium RACS_018	0.564741
Muribaculaceae bacterium RACS_019	2.0262
Mailhela sp. RACS_020	0.370786
Bacteroides sp. RACS_021	1.37423
Muribaculaceae bacterium RACS_022	1.02869
Odoribacter sp. RACS_023	1.30543
Muribaculaceae bacterium RACS_024	1.32053
Muribaculaceae bacterium RACS_025	0.523485
Alistipes sp. RACS_026	1.31362
Angelakisella sp. RACS_027	0.426961
Desulfovibrio sp. RACS_028	0.130954
Saccharimonadaceae bacterium RACS_029	0.209282
Muribaculaceae bacterium RACS_030	0.660361
Muribaculaceae bacterium RACS_031	3.21417
Alphaproteobacteria bacterium RACS_032	0.433899
Prevotella sp. RACS_033	4.92481
Clostridia bacterium RACS_034	0.0737499
Parabacteroides sp. RACS_035	NA
Muribaculaceae bacterium RACS_036	0.410797
Bacteroidaceae bacterium RACS_037	1.09697
Ruthenibacterium sp. RACS_038	0.582153
Lactobacillus sp. RACS_039	0.750245
Muribaculaceae bacterium RACS_040	0.859572
Lachnospiraceae bacterium RACS_041	2.23601
Clostridia bacterium RACS_042	0.497857
Odoribacter sp. RACS_043	0.476531
Akkermansia sp. RACS_044	NA
Clostridia bacterium RACS_045	0.850985
Dorea sp. RACS_046	3.84223
Clostridia bacterium RACS_047	NA
Saccharimonadaceae bacterium RACS_048	NA
Flavobacteriales bacterium RACS_049	NA
Clostridia bacterium RACS_050	NA
Parabacteroides sp. RACS_051	NA

## Sheet: Figure 3A
Microcosms	Fraction of D-labeled peptides
NoAmendment_MonoA	0.00171233
NoAmendment_MonoB	0.00147648
NoAmendment_MonoC	0.000981836
NeuAc_MonoA	0.00605426
NeuAc_MonoB	0.00455347
NeuAc_MonoC	0.00227872
GlcNAc_MonoA	0.00557621
GlcNAc_MonoB	0.00462606
GlcNAc_MonoC	0.00414023
fucose_MonoA	0.0039377
fucose_MonoB	0.00337302
fucose_MonoC	0.00340301
galactose_MonoA	0.00788732
galactose_MonoB	0.0124598
galactose_MonoC	0.00383622
GalNAc_MonoA	0.0075229
GalNAc_MonoB	0.00648571
GalNAc_MonoC	0.00395396
mucin_MonoA	0.00999896
mucin_MonoB	0.0161082
mucin_MonoC	0.0426637

## Sheet: Figure 3B
Relative D incorporation in D-labeled peptides from microcosms amended with:
NeuAC			GlcNAc			fucose			galactose			GalNAc			mucin
MonoA	MonoB	MonoC	MonoA	MonoB	MonoC	MonoA	MonoB	MonoC	MonoA	MonoB	MonoC	MonoA	MonoB	MonoC	MonoA	MonoB	MonoC
10.8	10.9	13.2	7.4	12.7	59.9	12.1	7.5	35.6	29.4	21.5	78	17	12.6	68.6	8.2	38.8	50.9
5.8	7.6	9.7	6.7	6.7	46	7	7.4	23.6	28.9	18.3	66.8	8.1	11.3	60.6	8	32.8	36.5
5.5	7.5	9.6	5.9	6.6	45.4	7	7.2	18.7	25.1	15.8	53.6	7.2	10	45.4	7	27.4	35.9
5.1	7	6.8	5.5	6.4	40.9	6	6.6	14.4	20.7	13.3	51.8	7	7.4	42.6	6.9	19	31.4
4.4	6.2	6.6	5.5	6.2	40.2	5.6	6.3	12	15.7	13.1	27.1	6.8	7.4	31.8	6.1	16.7	30.6
4.1	6.1	6.4	5.4	5.9	35.3	5.4	5.8	9.5	14.2	10.8	20	6.7	7	31.3	6	8.7	30.1
4	5.8	6.4	5.3	5.8	34.4	5.2	5.6	9.3	10.2	10.1	15.3	6.5	6.9	29.4	5.6	8.7	25.6
4	4.7	6.2	5.2	5.7	34.1	4.9	5.5	9.3	8.3	8.2	9.8	5.8	6.3	20.4	5.2	7.8	24.6
3.9	4.6	5.7	4.7	5.1	32.2	4.8	5.5	9	8	8.1	8.9	5.5	6	19	5.2	7.8	20.1
3.7	4.3	5.7	4.7	5.1	30.4	4.6	5.4	8.4	7.9	7.9	6.9	5.4	5.5	15.6	5.2	7.2	20.1
3.7	4.1	5.2	4.7	4.9	24.4	4.6	5.4	7.8	7.5	7.8	6.9	5.2	5.5	15.5	5.2	7.1	18.6
3.5	4	5.2	4.6	4.6	24.4	4.5	5.1	7.5	7.1	6.5	6	5.2	5.1	15.4	5.1	6.8	18.4
3.4	3.9	5.1	4.4	4.5	23.3	4.1	5.1	7.4	7	6.3	5.9	5.1	5	10.1	5.1	6.7	18
3.4	3.8	4.9	4.4	4.4	20.7	3.8	4.9	6.4	6.7	6	5.8	5	5	8.1	5	6.6	17.5
3.4	3.7	4.7	4.3	4.3	18.4	3.8	4.8	5.7	6.6	5.9	5.6	5	4.9	8	4.9	6.6	17.5
3.2	3.5	4.5	4	4.2	15.9	3.8	4.8	4.9	6.3	5.9	5.4	4.9	4.9	6.4	4.9	6.5	17.2
3.1	3.5	4.4	4	4.2	14.6	3.7	4.7	4.7	6.1	5.7	5.2	4.9	4.9	5.9	4.8	6.3	16
3.1	3.4	4.4	4	4	14.6	3.7	4.4	4.6	5.8	5.6	4.5	4.6	4.7	5.7	4.8	6.2	15.9
3	3.3	4.2	3.8	4	12.2	3.6	4.3	4.3	5.8	5.5	4	4.6	4.7	5.7	4.7	6.1	15.4
2.9	3	4.1	3.7	4	11.5	3.5	3.7	4.3	5.7	5.3	3.9	4.6	4.7	5.6	4.6	6	15.3
2.7	3	3.9	3.7	3.9	10.9	3.4	3.5	4.3	5.7	5.3	3.8	4.6	4.7	5.2	4.6	6	14.4
2.7	3	3.9	3.6	3.7	9.1	3.4	3.5	4.1	5.5	5.3	3.8	4.4	4.4	5	4.5	5.9	14.2
2.7	2.9	3.8	3.4	3.7	8.4	3.3	3.5	4	5.5	5.2	3.6	4.4	4.3	4.5	4.4	5.6	13.8
2.6	2.8	3.8	3.3	3.5	8.3	3.2	3.3	3.8	5.3	5.2	3.6	4.3	4.3	4.1	4.3	5.6	13.2
2.6	2.8	3.8	3.3	3.4	8.2	3.2	3.3	3.8	5.3	5.1	3.5	4.3	4.2	4.1	4.3	5.5	12.8
2.3	2.4	3.8	3.3	3.1	6.9	3.1	3.1	3.8	5.3	5.1	3.5	4.3	4.1	4	4.3	5.2	12.6
2.2	2.4	3.8	3.3	3.1	6	3	3	3.7	5.3	5	3.5	4.3	4.1	3.9	4.1	5.2	12
2.2	2.2	3.7	3.1	3	5.9	3	3	3.6	5.3	5	3.4	4.2	4	3.9	4.1	5.1	11.6
2.2	2.1	3.6	3	2.9	5.9	2.9	2.9	3.6	5.2	4.9	3.3	3.9	3.9	3.7	4.1	5.1	11.5
2	1.9	3.6	2.9	2.8	4.7	2.8	2.9	3.5	5.1	4.8	3.3	3.8	3.9	3.6	4.1	5	11.5
2	1.6	3.3	2.8	2.8	4.4	2.7	2.8	3.5	5.1	4.8	3.3	3.8	3.8	3.5	4	5	11.2
1.9		3.3	2.8	2.8	4.3	2.7	2.1	3.4	5.1	4.7	3.2	3.7	3.7	3.5	4	4.9	11.2
1.8		3.2	2.7	2.7	4.3	2.7	2	3.2	5.1	4.6	3.1	3.7	3.7	3.4	4	4.8	11
1.8		3.2	2.1	2.7	4.3	2.6	1.6	3.1	5	4.6	3.1	3.7	3.5	3.4	3.9	4.8	10.5
1.7		3.1	1.8	2.5	4.2	2.5		3.1	4.9	4.5	3.1	3.7	3.5	3.4	3.9	4.8	10.5
1.1		3.1	1.2	2.3	4.1	2.3		3	4.8	4.5	3	3.6	3.5	3.3	3.9	4.8	10.1
1		3.1		2.3	4.1	2		3	4.8	4.5	2.9	3.5	3.4	3.3	3.8	4.7	10.1
0.6		3		2.1	3.9	1.9		2.8	4.6	4.4	2.9	3.5	3.3	3.2	3.8	4.7	9.8
		2.9		2.1	3.8	1.6		2.8	4.6	4.4	2.9	3.4	3.3	3.2	3.8	4.7	9.7
		2.9		2.1	3.6	1.5		2.8	4.6	4.3	2.8	3.4	3.1	3.2	3.8	4.7	9.4
		2.9		1.8	3.6	1.5		2.7	4.3	4.3	2.8	3.4	3.1	3.2	3.7	4.7	9.3
		2.7		1.7	3.5	1.4		2.6	4.3	4.3	2.6	3.3	3	3.1	3.7	4.7	9
		2.6			3.5	1.4		2.4	4.2	4.2	2.6	3.3	3	3.1	3.7	4.7	8.9
		2.6			3.5	1.3		2.4	4.2	4.1	2.6	3.2	2.9	2.9	3.7	4.7	8.8
		2.5			3.3	1		2.2	4.1	4.1	2.5	3.1	2.9	2.9	3.6	4.6	8.6
		2.4			3.2			2.2	4.1	4	2.3	3.1	2.8	2.9	3.6	4.6	8.5
		2.4			3.2			2.1	4.1	3.9	2.1	3.1	2.7	2.7	3.5	4.5	8.3
		2.4			3.1			2.1	4.1	3.9	2.1	3.1	2.6	2.7	3.5	4.5	8.3
		2.3			3			2.1	4.1	3.8	2.1	3.1	2.4	2.6	3.5	4.4	8.2
		2.3			3			1.9	4	3.8	1.9	3	2.3	2.6	3.4	4.4	8.2
		2.1			2.9			1.9	3.9	3.8	1.7	3	2.3	2.5	3.4	4.4	7.9
		0.9			2.6			1.6	3.9	3.8	1	2.9	2.3	2.5	3.3	4.3	7.7
					2.5			1.5	3.8	3.8		2.9	2	2.4	3.3	4.3	7.7
					2.3			1.1	3.8	3.8		2.9	1.6	2.2	3.3	4.3	7.6
					2.2			1	3.7	3.7		2.9		1.9	3.3	4.3	7.6
					2.2			1	3.7	3.6		2.8		1.6	3.2	4.3	7.5
					1.9				3.6	3.6		2.7			3.2	4.3	7.5
					1.4				3.6	3.5		2.5			3.2	4.3	7.4
					1.2				3.6	3.5		2.4			3.2	4.2	7.2
					1.2				3.6	3.5		2.4			3.2	4.2	7.1
					0.8				3.5	3.5		2.4			3.2	4.1	7.1
					0.8				3.5	3.5		2.2			3.2	4.1	7.1
									3.5	3.4		2			3.2	4	7.1
									3.5	3.4		1.6			3.1	4	7
									3.5	3.4		1.6			3.1	4	6.9
									3.4	3.3		1.6			3.1	4	6.9
									3.4	3.3		1.4			3.1	4	6.7
									3.4	3.3		1			3.1	4	6.7
									3.3	3.2		1			3	3.9	6.6
									3.2	3.2					3	3.9	6.5
									3.1	3.2					3	3.9	6.5
									3.1	3.2					3	3.9	6.4
									3.1	3.1					2.9	3.9	6.4
									3.1	3.1					2.9	3.8	6.4
									2.9	3.1					2.9	3.8	6.3
									2.9	3.1					2.9	3.8	6.3
									2.9	3.1					2.9	3.8	6.3
									2.8	3					2.8	3.7	6.3
									2.8	3					2.8	3.7	6.3
									2.8	2.9					2.7	3.7	6.3
									2.8	2.8					2.7	3.7	6.3
									2.8	2.8					2.6	3.7	6.3
									2.7	2.8					2.5	3.7	6.2
									2.6	2.8					2.4	3.6	6.2
									2.4	2.7					2.4	3.6	6.2
									2.3	2.7					2.4	3.6	6.2
									2.3	2.4					2.4	3.6	6.1
									2.2	2.3					2.3	3.5	6.1
									2.1	2.1					2.2	3.5	6.1
									2.1	2.1					2.1	3.5	6.1
									1.9	2					2.1	3.5	6
									1.8	1.6					2.1	3.5	6
									1.8	1.1					2	3.5	6
									1.6						1.8	3.5	6
									1.6						1.7	3.5	6
									1.6						1.4	3.5	5.9
									1							3.4	5.9
									0.9							3.4	5.9
																3.4	5.9
																3.3	5.9
																3.3	5.9
																3.3	5.9
																3.3	5.8
																3.3	5.8
																3.3	5.8
																3.3	5.8
																3.2	5.8
																3.2	5.7
																3.2	5.7
																3.2	5.7
																3.1	5.7
																3.1	5.7
																3.1	5.7
																3.1	5.7
																3.1	5.7
																3.1	5.7
																3.1	5.7
																3	5.6
																3	5.6
																3	5.6
																2.9	5.5
																2.9	5.5
																2.8	5.5
																2.8	5.5
																2.8	5.5
																2.8	5.5
																2.7	5.5
																2.7	5.5
																2.7	5.5
																2.5	5.4
																2.4	5.4
																2.4	5.4
																2.4	5.4
																2.3	5.4
																2.2	5.4
																2	5.4
																1.9	5.3
																	5.3
																	5.3
																	5.3
																	5.3
																	5.3
																	5.3
																	5.3
																	5.3
																	5.3
																	5.2
																	5.2
																	5.2
																	5.2
																	5.2
																	5.2
																	5.2
																	5.2
																	5.2
																	5.2
																	5.2
																	5.2
																	5.2
																	5.2
																	5.2
																	5.2
																	5.2
																	5.2
																	5.2
																	5.1
																	5.1
																	5.1
																	5.1
																	5.1
																	5.1
																	5.1
																	5.1
																	5.1
																	5.1
																	5.1
																	5
																	5
																	5
																	5
																	5
																	5
																	5
																	5
																	5
																	5
																	5
																	5
																	5
																	5
																	4.9
																	4.9
																	4.9
																	4.9
																	4.9
																	4.9
																	4.9
																	4.9
																	4.9
																	4.9
																	4.9
																	4.9
																	4.9
																	4.9
																	4.9
																	4.9
																	4.9
																	4.9
																	4.8
																	4.8
																	4.8
																	4.8
																	4.8
																	4.8
																	4.8
																	4.8
																	4.8
																	4.8
																	4.8
																	4.8
																	4.8
																	4.8
																	4.8
																	4.8
																	4.8
																	4.8
																	4.8
																	4.7
																	4.7
																	4.7
																	4.7
																	4.7
																	4.7
																	4.7
																	4.7
																	4.7
																	4.7
																	4.7
																	4.7
																	4.7
																	4.7
																	4.7
																	4.7
																	4.7
																	4.7
																	4.7
																	4.7
																	4.7
																	4.7
																	4.7
																	4.6
																	4.6
																	4.6
																	4.6
																	4.6
																	4.6
																	4.6
																	4.6
																	4.6
																	4.6
																	4.6
																	4.6
																	4.6
																	4.6
																	4.6
																	4.6
																	4.6
																	4.6
																	4.6
																	4.6
																	4.6
																	4.5
																	4.5
																	4.5
																	4.5
																	4.5
																	4.5
																	4.5
																	4.5
																	4.5
																	4.5
																	4.5
																	4.5
																	4.5
																	4.5
																	4.5
																	4.5
																	4.5
																	4.5
																	4.5
																	4.5
																	4.4
																	4.4
																	4.4
																	4.4
																	4.4
																	4.4
																	4.4
																	4.4
																	4.4
																	4.4
																	4.4
																	4.4
																	4.4
																	4.4
																	4.4
																	4.4
																	4.4
																	4.4
																	4.4
																	4.4
																	4.4
																	4.4
																	4.4
																	4.4
																	4.4
																	4.3
																	4.3
																	4.3
																	4.3
																	4.3
																	4.3
																	4.3
																	4.3
																	4.3
																	4.3
																	4.3
																	4.3
																	4.3
																	4.3
																	4.3
																	4.3
																	4.3
																	4.3
																	4.3
																	4.3
																	4.3
																	4.3
																	4.3
																	4.3
																	4.2
																	4.2
																	4.2
																	4.2
																	4.2
																	4.2
																	4.2
																	4.2
																	4.2
																	4.2
																	4.2
																	4.2
																	4.2
																	4.2
																	4.2
																	4.2
																	4.2
																	4.2
																	4.2
																	4.2
																	4.2
																	4.2
																	4.2
																	4.1
																	4.1
																	4.1
																	4.1
																	4.1
																	4.1
																	4.1
																	4.1
																	4.1
																	4.1
																	4.1
																	4.1
																	4.1
																	4.1
																	4.1
																	4.1
																	4.1
																	4.1
																	4.1
																	4.1
																	4.1
																	4.1
																	4.1
																	4.1
																	4.1
																	4.1
																	4.1
																	4.1
																	4.1
																	4.1
																	4.1
																	4.1
																	4
																	4
																	4
																	4
																	4
																	4
																	4
																	4
																	4
																	4
																	4
																	4
																	4
																	4
																	4
																	4
																	4
																	4
																	4
																	4
																	3.9
																	3.9
																	3.9
																	3.9
																	3.9
																	3.9
																	3.9
																	3.9
																	3.9
																	3.9
																	3.9
																	3.9
																	3.9
																	3.9
																	3.9
																	3.9
																	3.9
																	3.9
																	3.9
																	3.9
																	3.9
																	3.9
																	3.9
																	3.9
																	3.9
																	3.9
																	3.9
																	3.9
																	3.9
																	3.8
																	3.8
																	3.8
																	3.8
																	3.8
																	3.8
																	3.8
																	3.8
																	3.8
																	3.8
																	3.8
																	3.8
																	3.8
																	3.8
																	3.8
																	3.8
																	3.8
																	3.8
																	3.8
																	3.8
																	3.8
																	3.8
																	3.8
																	3.7
																	3.7
																	3.7
																	3.7
																	3.7
																	3.7
																	3.7
																	3.7
																	3.7
																	3.7
																	3.7
																	3.7
																	3.7
																	3.7
																	3.7
																	3.7
																	3.7
																	3.7
																	3.7
																	3.7
																	3.7
																	3.6
																	3.6
																	3.6
																	3.6
																	3.6
																	3.6
																	3.6
																	3.6
																	3.6
																	3.6
																	3.6
																	3.6
																	3.6
																	3.6
																	3.6
																	3.6
																	3.6
																	3.5
																	3.5
																	3.5
																	3.5
																	3.5
																	3.5
																	3.5
																	3.5
																	3.5
																	3.5
																	3.5
																	3.5
																	3.5
																	3.5
																	3.5
																	3.5
																	3.5
																	3.5
																	3.5
																	3.5
																	3.5
																	3.5
																	3.5
																	3.5
																	3.5
																	3.5
																	3.4
																	3.4
																	3.4
																	3.4
																	3.4
																	3.4
																	3.4
																	3.4
																	3.4
																	3.4
																	3.4
																	3.4
																	3.4
																	3.4
																	3.4
																	3.4
																	3.4
																	3.4
																	3.4
																	3.4
																	3.4
																	3.4
																	3.4
																	3.4
																	3.4
																	3.3
																	3.3
																	3.3
																	3.3
																	3.3
																	3.3
																	3.3
																	3.3
																	3.3
																	3.3
																	3.3
																	3.3
																	3.3
																	3.3
																	3.3
																	3.3
																	3.3
																	3.2
																	3.2
																	3.2
																	3.2
																	3.2
																	3.2
																	3.2
																	3.2
																	3.2
																	3.2
																	3.2
																	3.2
																	3.2
																	3.2
																	3.2
																	3.2
																	3.2
																	3.1
																	3.1
																	3.1
																	3.1
																	3.1
																	3.1
																	3.1
																	3.1
																	3.1
																	3.1
																	3.1
																	3.1
																	3.1
																	3.1
																	3.1
																	3.1
																	3.1
																	3.1
																	3.1
																	3.1
																	3
																	3
																	3
																	3
																	3
																	3
																	3
																	3
																	3
																	3
																	3
																	3
																	3
																	3
																	3
																	2.9
																	2.9
																	2.9
																	2.9
																	2.9
																	2.9
																	2.9
																	2.9
																	2.9
																	2.9
																	2.9
																	2.9
																	2.9
																	2.9
																	2.9
																	2.9
																	2.9
																	2.9
																	2.9
																	2.8
																	2.8
																	2.8
																	2.8
																	2.8
																	2.8
																	2.8
																	2.8
																	2.8
																	2.7
																	2.7
																	2.7
																	2.7
																	2.7
																	2.7
																	2.7
																	2.7
																	2.7
																	2.7
																	2.7
																	2.7
																	2.7
																	2.7
																	2.7
																	2.7
																	2.6
																	2.6
																	2.6
																	2.6
																	2.6
																	2.6
																	2.6
																	2.6
																	2.6
																	2.6
																	2.5
																	2.5
																	2.5
																	2.5
																	2.5
																	2.5
																	2.5
																	2.5
																	2.5
																	2.5
																	2.5
																	2.5
																	2.5
																	2.5
																	2.4
																	2.4
																	2.4
																	2.4
																	2.4
																	2.4
																	2.4
																	2.4
																	2.4
																	2.4
																	2.3
																	2.3
																	2.3
																	2.3
																	2.3
																	2.3
																	2.3
																	2.3
																	2.2
																	2.2
																	2.1
																	2.1
																	2.1
																	2.1
																	2.1
																	2.1
																	2.1
																	2
																	2
																	2
																	2
																	1.9
																	1.9
																	1.9
																	1.9
																	1.9
																	1.8
																	1.8
																	1.8
																	1.8
																	1.8
																	1.8
																	1.8
																	1.7
																	1.7
																	1.3
																	0.9
																	0.9

## Sheet: Figure 4A
time	bacteria	medium	OD600nm
0	C.difficile	AAM	0
12	C.difficile	AAM	0
14	C.difficile	AAM	0.07
15	C.difficile	AAM	0.09
16	C.difficile	AAM	0.24
17	C.difficile	AAM	0.54
18	C.difficile	AAM	1.13
19	C.difficile	AAM	1.18
20	C.difficile	AAM	1.17
21	C.difficile	AAM	1.19
22.5	C.difficile	AAM	1.19
23.5	C.difficile	AAM	1.18
0	C.difficile	AAM	0
12	C.difficile	AAM	0
14	C.difficile	AAM	0.07
15	C.difficile	AAM	0.09
16	C.difficile	AAM	0.23
17	C.difficile	AAM	0.49
18	C.difficile	AAM	1.01
19	C.difficile	AAM	1.11
20	C.difficile	AAM	1.16
21	C.difficile	AAM	1.18
22.5	C.difficile	AAM	1.21
23.5	C.difficile	AAM	1.18
0	C.difficile	AAM	0
12	C.difficile	AAM	0
14	C.difficile	AAM	0.06
15	C.difficile	AAM	0.09
16	C.difficile	AAM	0.24
17	C.difficile	AAM	0.52
18	C.difficile	AAM	1.22
19	C.difficile	AAM	1.14
20	C.difficile	AAM	1.21
21	C.difficile	AAM	1.21
22.5	C.difficile	AAM	1.18
23.5	C.difficile	AAM	1.17
0	BacMix	AAM	0.03
12	BacMix	AAM	0.6
14	BacMix	AAM	0.83
15	BacMix	AAM	0.9
16	BacMix	AAM	1.07
17	BacMix	AAM	1.19
18	BacMix	AAM	1.23
19	BacMix	AAM	1.31
20	BacMix	AAM	1.37
21	BacMix	AAM	1.43
22.5	BacMix	AAM	1.49
23.5	BacMix	AAM	1.52
0	BacMix	AAM	0.03
12	BacMix	AAM	0.68
14	BacMix	AAM	0.87
15	BacMix	AAM	0.83
16	BacMix	AAM	1.04
17	BacMix	AAM	1.13
18	BacMix	AAM	1.31
19	BacMix	AAM	1.34
20	BacMix	AAM	1.36
21	BacMix	AAM	1.44
22.5	BacMix	AAM	1.5
23.5	BacMix	AAM	1.52
0	BacMix	AAM	0.02
12	BacMix	AAM	0.67
14	BacMix	AAM	0.8
15	BacMix	AAM	0.88
16	BacMix	AAM	1.03
17	BacMix	AAM	1.17
18	BacMix	AAM	1.29
19	BacMix	AAM	1.31
20	BacMix	AAM	1.38
21	BacMix	AAM	1.48
22.5	BacMix	AAM	1.45
23.5	BacMix	AAM	1.49
0	C.difficile+BacMix	AAM	0.03
12	C.difficile+BacMix	AAM	0.6
14	C.difficile+BacMix	AAM	0.91
15	C.difficile+BacMix	AAM	0.93
16	C.difficile+BacMix	AAM	1.11
17	C.difficile+BacMix	AAM	1.37
18	C.difficile+BacMix	AAM	1.5
19	C.difficile+BacMix	AAM	1.58
20	C.difficile+BacMix	AAM	1.65
21	C.difficile+BacMix	AAM	1.67
22.5	C.difficile+BacMix	AAM	1.69
23.5	C.difficile+BacMix	AAM	1.71
0	C.difficile+BacMix	AAM	0.03
12	C.difficile+BacMix	AAM	0.68
14	C.difficile+BacMix	AAM	0.86
15	C.difficile+BacMix	AAM	0.95
16	C.difficile+BacMix	AAM	1.15
17	C.difficile+BacMix	AAM	1.31
18	C.difficile+BacMix	AAM	1.51
19	C.difficile+BacMix	AAM	1.61
20	C.difficile+BacMix	AAM	1.68
21	C.difficile+BacMix	AAM	1.66
22.5	C.difficile+BacMix	AAM	1.68
23.5	C.difficile+BacMix	AAM	1.69
0	C.difficile+BacMix	AAM	0.03
12	C.difficile+BacMix	AAM	0.63
14	C.difficile+BacMix	AAM	0.81
15	C.difficile+BacMix	AAM	0.96
16	C.difficile+BacMix	AAM	1.16
17	C.difficile+BacMix	AAM	1.42
18	C.difficile+BacMix	AAM	1.48
19	C.difficile+BacMix	AAM	1.56
20	C.difficile+BacMix	AAM	1.64
21	C.difficile+BacMix	AAM	1.65
22.5	C.difficile+BacMix	AAM	1.69
23.5	C.difficile+BacMix	AAM	1.7
0	C.difficile	AAM+Sugars	0
12	C.difficile	AAM+Sugars	0
14	C.difficile	AAM+Sugars	0.07
15	C.difficile	AAM+Sugars	0.1
16	C.difficile	AAM+Sugars	0.24
17	C.difficile	AAM+Sugars	0.5
18	C.difficile	AAM+Sugars	0.91
19	C.difficile	AAM+Sugars	1.15
20	C.difficile	AAM+Sugars	1.45
21	C.difficile	AAM+Sugars	1.59
22.5	C.difficile	AAM+Sugars	1.74
23.5	C.difficile	AAM+Sugars	1.71
0	C.difficile	AAM+Sugars	0
12	C.difficile	AAM+Sugars	0
14	C.difficile	AAM+Sugars	0.06
15	C.difficile	AAM+Sugars	0.08
16	C.difficile	AAM+Sugars	0.22
17	C.difficile	AAM+Sugars	0.52
18	C.difficile	AAM+Sugars	0.84
19	C.difficile	AAM+Sugars	1.18
20	C.difficile	AAM+Sugars	1.49
21	C.difficile	AAM+Sugars	1.58
22.5	C.difficile	AAM+Sugars	1.72
23.5	C.difficile	AAM+Sugars	1.69
0	C.difficile	AAM+Sugars	0
12	C.difficile	AAM+Sugars	0
14	C.difficile	AAM+Sugars	0.07
15	C.difficile	AAM+Sugars	0.1
16	C.difficile	AAM+Sugars	0.2
17	C.difficile	AAM+Sugars	0.42
18	C.difficile	AAM+Sugars	0.89
19	C.difficile	AAM+Sugars	1.18
20	C.difficile	AAM+Sugars	1.46
21	C.difficile	AAM+Sugars	1.59
22.5	C.difficile	AAM+Sugars	1.69
23.5	C.difficile	AAM+Sugars	1.69
0	BacMix	AAM+Sugars	0.03
12	BacMix	AAM+Sugars	0.68
14	BacMix	AAM+Sugars	0.9
15	BacMix	AAM+Sugars	1.01
16	BacMix	AAM+Sugars	1.18
17	BacMix	AAM+Sugars	1.26
18	BacMix	AAM+Sugars	1.34
19	BacMix	AAM+Sugars	1.41
20	BacMix	AAM+Sugars	1.48
21	BacMix	AAM+Sugars	1.48
22.5	BacMix	AAM+Sugars	1.55
23.5	BacMix	AAM+Sugars	1.55
0	BacMix	AAM+Sugars	0.03
12	BacMix	AAM+Sugars	0.58
14	BacMix	AAM+Sugars	0.85
15	BacMix	AAM+Sugars	0.93
16	BacMix	AAM+Sugars	1.14
17	BacMix	AAM+Sugars	1.2
18	BacMix	AAM+Sugars	1.28
19	BacMix	AAM+Sugars	1.36
20	BacMix	AAM+Sugars	1.4
21	BacMix	AAM+Sugars	1.49
22.5	BacMix	AAM+Sugars	1.52
23.5	BacMix	AAM+Sugars	1.54
0	BacMix	AAM+Sugars	0.02
12	BacMix	AAM+Sugars	0.76
14	BacMix	AAM+Sugars	0.81
15	BacMix	AAM+Sugars	0.96
16	BacMix	AAM+Sugars	1.09
17	BacMix	AAM+Sugars	1.19
18	BacMix	AAM+Sugars	1.3
19	BacMix	AAM+Sugars	1.38
20	BacMix	AAM+Sugars	1.41
21	BacMix	AAM+Sugars	1.49
22.5	BacMix	AAM+Sugars	1.49
23.5	BacMix	AAM+Sugars	1.54
0	C.difficile+BacMix	AAM+Sugars	0.03
12	C.difficile+BacMix	AAM+Sugars	0.71
14	C.difficile+BacMix	AAM+Sugars	0.97
15	C.difficile+BacMix	AAM+Sugars	1.06
16	C.difficile+BacMix	AAM+Sugars	1.22
17	C.difficile+BacMix	AAM+Sugars	1.47
18	C.difficile+BacMix	AAM+Sugars	1.69
19	C.difficile+BacMix	AAM+Sugars	1.74
20	C.difficile+BacMix	AAM+Sugars	1.79
21	C.difficile+BacMix	AAM+Sugars	1.84
22.5	C.difficile+BacMix	AAM+Sugars	1.97
23.5	C.difficile+BacMix	AAM+Sugars	1.97
0	C.difficile+BacMix	AAM+Sugars	0.02
12	C.difficile+BacMix	AAM+Sugars	0.8
14	C.difficile+BacMix	AAM+Sugars	0.92
15	C.difficile+BacMix	AAM+Sugars	0.97
16	C.difficile+BacMix	AAM+Sugars	1.17
17	C.difficile+BacMix	AAM+Sugars	1.44
18	C.difficile+BacMix	AAM+Sugars	1.63
19	C.difficile+BacMix	AAM+Sugars	1.72
20	C.difficile+BacMix	AAM+Sugars	1.81
21	C.difficile+BacMix	AAM+Sugars	1.85
22.5	C.difficile+BacMix	AAM+Sugars	1.93
23.5	C.difficile+BacMix	AAM+Sugars	1.93
0	C.difficile+BacMix	AAM+Sugars	0.02
12	C.difficile+BacMix	AAM+Sugars	0.73
14	C.difficile+BacMix	AAM+Sugars	0.86
15	C.difficile+BacMix	AAM+Sugars	1.04
16	C.difficile+BacMix	AAM+Sugars	1.28
17	C.difficile+BacMix	AAM+Sugars	1.36
18	C.difficile+BacMix	AAM+Sugars	1.6
19	C.difficile+BacMix	AAM+Sugars	1.68
20	C.difficile+BacMix	AAM+Sugars	1.83
21	C.difficile+BacMix	AAM+Sugars	1.84
22.5	C.difficile+BacMix	AAM+Sugars	1.96
23.5	C.difficile+BacMix	AAM+Sugars	1.96

## Sheet: Figure 4B&C
						Figure 4b.					Figure 4c.
medium	condition	gene	Fold change in expression			time point	medium	condition	CFU/mL (log10)		time point	medium	condition	gene	fold change in gene expression
AAM	Cdifficile	nanT	0.777366			t0	AAM	Cdifficile	6.17026		t21	AAM	Cdifficile	nanT	0.8
AAM	Cdifficile	nanT	0.634342			t0	AAM	Cdifficile	5.91908		t21	AAM	Cdifficile	nanT	0.6
AAM	Cdifficile	nanT	1.18646			t0	AAM	Cdifficile	6.02531		t21	AAM	Cdifficile	nanT	1.2
AAM	Cdifficile+BacMix	nanT	0.968171			t0	AAM	Cdifficile+BacMix	6.13553		t21	AAM	Cdifficile+BacMix	nanT	1
AAM	Cdifficile+BacMix	nanT	1.87038			t0	AAM	Cdifficile+BacMix	6.26245		t21	AAM	Cdifficile+BacMix	nanT	1.9
AAM	Cdifficile+BacMix	nanT	1.43727			t0	AAM	Cdifficile+BacMix	6.3075		t21	AAM	Cdifficile+BacMix	nanT	1.4
AAM+sugars	Cdifficile	nanT	62.2			t0	AAM+sugars	Cdifficile	6.29003		t21	AAM+sugars	Cdifficile	nanT	62.2
AAM+sugars	Cdifficile	nanT	90.5			t0	AAM+sugars	Cdifficile	6.1959		t21	AAM+sugars	Cdifficile	nanT	90.5
AAM+sugars	Cdifficile	nanT	104.4			t0	AAM+sugars	Cdifficile	6.08279		t21	AAM+sugars	Cdifficile	nanT	104.4
AAM+sugars	Cdifficile+BacMix	nanT	63.4			t0	AAM+sugars	Cdifficile+BacMix	6.26951		t21	AAM+sugars	Cdifficile+BacMix	nanT	63.4
AAM+sugars	Cdifficile+BacMix	nanT	48.6			t0	AAM+sugars	Cdifficile+BacMix	6.37475		t21	AAM+sugars	Cdifficile+BacMix	nanT	48.6
AAM+sugars	Cdifficile+BacMix	nanT	42.2			t0	AAM+sugars	Cdifficile+BacMix	5.93952		t21	AAM+sugars	Cdifficile+BacMix	nanT	42.2
AAM	Cdifficile	nanA	1.5			t18	AAM	Cdifficile	8.14301		t21	AAM	Cdifficile	nanA	1.5
AAM	Cdifficile	nanA	1.6			t18	AAM	Cdifficile	8.16435		t21	AAM	Cdifficile	nanA	1.6
AAM	Cdifficile	nanA	3.7			t18	AAM	Cdifficile	7.87506		t21	AAM	Cdifficile	nanA	3.7
AAM	Cdifficile+BacMix	nanA	1.7			t18	AAM	Cdifficile+BacMix	7.93952		t21	AAM	Cdifficile+BacMix	nanA	1.7
AAM	Cdifficile+BacMix	nanA	0.8			t18	AAM	Cdifficile+BacMix	8.00432		t21	AAM	Cdifficile+BacMix	nanA	0.8
AAM	Cdifficile+BacMix	nanA	1.7			t18	AAM	Cdifficile+BacMix	7.6721		t21	AAM	Cdifficile+BacMix	nanA	1.7
AAM+sugars	Cdifficile	nanA	16.5			t18	AAM+sugars	Cdifficile	7.04139		t21	AAM+sugars	Cdifficile	nanA	16.5
AAM+sugars	Cdifficile	nanA	22.1			t18	AAM+sugars	Cdifficile	7.72428		t21	AAM+sugars	Cdifficile	nanA	22.1
AAM+sugars	Cdifficile	nanA	21.2			t18	AAM+sugars	Cdifficile	7.77085		t21	AAM+sugars	Cdifficile	nanA	21.2
AAM+sugars	Cdifficile+BacMix	nanA	12			t18	AAM+sugars	Cdifficile+BacMix	6.17609		t21	AAM+sugars	Cdifficile+BacMix	nanA	12
AAM+sugars	Cdifficile+BacMix	nanA	9.8			t18	AAM+sugars	Cdifficile+BacMix	6.23045		t21	AAM+sugars	Cdifficile+BacMix	nanA	9.8
AAM+sugars	Cdifficile+BacMix	nanA	7.5			t18	AAM+sugars	Cdifficile+BacMix	6.51851		t21	AAM+sugars	Cdifficile+BacMix	nanA	7.5
AAM	Cdifficile	nagB	0.997692			t21	AAM	Cdifficile	8.31597		t21	AAM	Cdifficile	nagB	1
AAM	Cdifficile	nagB	0.647671			t21	AAM	Cdifficile	8.25042		t21	AAM	Cdifficile	nagB	0.6
AAM	Cdifficile	nagB	0.812252			t21	AAM	Cdifficile	8.11059		t21	AAM	Cdifficile	nagB	0.8
AAM	Cdifficile+BacMix	nagB	0.248273			t21	AAM	Cdifficile+BacMix	8.17026		t21	AAM	Cdifficile+BacMix	nagB	0.2
AAM	Cdifficile+BacMix	nagB	0.148651			t21	AAM	Cdifficile+BacMix	8.13033		t21	AAM	Cdifficile+BacMix	nagB	0.1
AAM	Cdifficile+BacMix	nagB	0.186856			t21	AAM	Cdifficile+BacMix	8.01284		t21	AAM	Cdifficile+BacMix	nagB	0.2
AAM+sugars	Cdifficile	nagB	22.3			t21	AAM+sugars	Cdifficile	8.07918		t21	AAM+sugars	Cdifficile	nagB	22.3
AAM+sugars	Cdifficile	nagB	24.5			t21	AAM+sugars	Cdifficile	8.3075		t21	AAM+sugars	Cdifficile	nagB	24.5
AAM+sugars	Cdifficile	nagB	33.7			t21	AAM+sugars	Cdifficile	8.3927		t21	AAM+sugars	Cdifficile	nagB	33.7
AAM+sugars	Cdifficile+BacMix	nagB	12.8			t21	AAM+sugars	Cdifficile+BacMix	7.8151		t21	AAM+sugars	Cdifficile+BacMix	nagB	12.8
AAM+sugars	Cdifficile+BacMix	nagB	5.4			t21	AAM+sugars	Cdifficile+BacMix	7.49136		t21	AAM+sugars	Cdifficile+BacMix	nagB	5.4
AAM+sugars	Cdifficile+BacMix	nagB	4.1			t21	AAM+sugars	Cdifficile+BacMix	8.00938		t21	AAM+sugars	Cdifficile+BacMix	nagB	4.1

## Sheet: Figure 4D
Group	Fold change in nanT expression
Control	21.66
Control	50.135
Control	26.21
Control	31.7
BacMix	0.5
BacMix	0.63581
BacMix	0.16
BacMix	0.189763

## Sheet: Figure 5C
day	Group	Relative abundance
		A.muciniphila	A.timonensis	Bacteroides_FP24	M. intestinale	R.lactatiformans
day_0	Control	1.44497	0.653207	0.494854	2.57324	0.0395883
day_0	BacMix	0.68478	1.48001	2.71703	1.98807	0.0662691
day_0	BacMix	0.0698487	0.582072	3.539	1.86263	0.232829
day_0	Control	4.81377	0.50098	2.2653	1.89501	0
day_0	BacMix	5.61702	0	0.851064	2.80851	0
day_0	Control	1.78013	1.05846	1.68391	2.5018	0.144335
day_0	Control	11.1339	0.439496	2.19748	1.55289	0
day_0	BacMix	1.44966	0.42953	2.30872	2.28188	0.0536913
day_0	Control	0.0552792	0.0552792	0.386954	2.10061	0
day_0	BacMix	8.89389	0.531589	0.552034	1.94234	0.0817829
day_6	Control	0.0716589	0	0.107488	0.0537442	0.0358295
day_6	BacMix	0.0484379	0	0.0484379	0	0
day_6	BacMix	0.199551	0.0498878	0.0249439	0.0748316	0.0249439
day_6	Control	0.0709471	0.0532104	0.0532104	0.0532104	0.0532104
day_6	BacMix	0.105175	0.147244	0.0210349	0.105175	0
day_6	Control	0.0651254	0	0.097688	0.048844	0.048844
day_6	Control	0.0601504	0.0300752	0.0601504	0	0.0300752
day_6	BacMix	0.121183	0.0484731	0.0242365	0.0484731	0.0242365
day_6	Control	0.15015	0.02145	0.0643501	0.0643501	0.02145
day_6	BacMix	0.0963701	0.0642467	0.0321234	0	0.0642467
day_10	Control	0.0649351	0.021645	0	0.021645	0.0649351
day_10	BacMix	1.33452	0	0.44484	0.044484	0.622776
day_10	BacMix	25.362	0.0159109	0.795545	0.0795545	0.143198
day_10	Control	0.0596303	0.0894454	0.0894454	0.0596303	0.0596303
day_10	BacMix	2.8897	0.0610501	0.1221	0	3.3781
day_10	Control	0.217173	0.0501169	0.0334113	0.0334113	0.0167056
day_10	Control	0.0720591	0.0540443	0.0720591	0.0540443	0.0180148
day_10	BacMix	25.8666	0.606586	0.0216638	0.0433276	4.28943
day_10	Control	0.16896	0.0965484	0.0965484	0.0965484	0.0482742
day_10	BacMix	27.4316	0.0205634	0.616903	0.0411269	0.0411269
day_11	Control	0.129408	0.032352	0.032352	0.064704	0.032352
day_11	BacMix	4.67383	1.07473	0.124969	0.0499875	0.574856
day_11	BacMix	9.07731	0.124688	0.074813	0.0997506	0.74813
day_11	Control	0.218712	0.0243013	0.0972053	0	0
day_11	BacMix	2.50173	0.189786	0.0862664	0.0172533	3.60594
day_11	Control	0.227751	0.0175193	0.0525578	0.0525578	0.105116
day_11	Control	0.221729	0	0.0806289	0.0201572	0.0806289
day_11	BacMix	4.46783	1.41452	0.172503	0.0345006	0.483008
day_11	Control	0.067598	0.0450653	0.0450653	0.0225327	0.0225327
day_11	BacMix	10.3456	0.130406	0.652032	0.0217344	1.56488

[truncated: 10 more sheets: Figure 5D&E, Sup. Figure 1, Sup. Figure 2B, Sup.Figure 2C, Sup. Figure 4, Sup. Figure 5, Sup. Figure 6, Sup.Figure 7, Sup. Figure 8, Sup. Figure 9]
